# Supplementary material for: Decomposing a San Francisco estuary microbiome using long-read metagenomics reveals species- and strain-level dominance from picoeukaryotes to viruses
Source: mSystems. 2024 Aug 19;9(9):e00242-24. doi: 10.1128/msystems.00242-24 (PMC11406994; doi:10.1128/msystems.00242-24)
Supplement: Table S2 — Bacterial and archaeal SSU classification by MMSeqs2 using GTDB as the database. [file msystems.00242-24-s0003.xlsx]

## Sheet: Caption
Supplementary Table 2 - Bacterial and Archaeal SSU Classification by MMSeqs2 using GTDB as the Database. SSUs that are on the same contig are indicated by color and letter that match annotations in Figure 3.

## Sheet: SSU-GTDB
SSU contig_location	Contig Coverage	Taxonomy (mmSeqs2 using the GTDB-tk database based on the entire contig)	Color in Figure 3 Tree	Label on Figure 3 Tree
contig_8082_467799-469333	2877	Bacteria;Proteobacteria;Gammaproteobacteria;Pseudomonadales;SAR86 clade;
contig_4607_49381-50855	2162	Bacteria;Proteobacteria;Alphaproteobacteria;SAR11 clade;Clade I;Clade Ia;
contig_22644_360397-361923	1089	Bacteria;Actinobacteriota;Acidimicrobiia;Actinomarinales;Actinomarinaceae;Candidatus Actinomarina;
contig_22628_650528-652053	834	Bacteria;Actinobacteriota;Acidimicrobiia;Actinomarinales;Actinomarinaceae;Candidatus Actinomarina;
contig_69740_65240-66766	815	Bacteria;Actinobacteriota;Acidimicrobiia;Actinomarinales;Actinomarinaceae;Candidatus Actinomarina;
contig_99729_64223-65761	780	Bacteria;Proteobacteria;Gammaproteobacteria;Pseudomonadales;Litoricolaceae;Litoricola;
contig_26640_9216-10750	591	Bacteria;Proteobacteria;Gammaproteobacteria;Pseudomonadales;SAR86 clade;
contig_93787_50216-51744	504	Bacteria;Bacteroidota;Bacteroidia;Flavobacteriales;Flavobacteriaceae;NS4 marine group;
contig_25402_3636-5177	462	Bacteria;Proteobacteria;Gammaproteobacteria;Burkholderiales;Methylophilaceae;OM43 clade;
contig_122995_2536-4020	438	Bacteria;Proteobacteria;Alphaproteobacteria;SAR11 clade;Clade II;
contig_15997_201866-203351	428	Bacteria;Proteobacteria;Alphaproteobacteria;Puniceispirillales;SAR116 clade;
contig_9368_53771-55256	392	Bacteria;Proteobacteria;Alphaproteobacteria;Puniceispirillales;SAR116 clade;
contig_19192_2076-3605	385	Bacteria;Bacteroidota;Bacteroidia;Flavobacteriales;Flavobacteriaceae;NS5 marine group;
contig_9590_277190-278711	344	Bacteria;Bacteroidota;Bacteroidia;Flavobacteriales;Cryomorphaceae;uncultured;
contig_44539_3516-5035	280	Bacteria;Actinobacteriota;Acidimicrobiia;Microtrichales;Ilumatobacteraceae;uncultured;
contig_19110_205874-207415	262	Bacteria;Proteobacteria;Gammaproteobacteria;Burkholderiales;Methylophilaceae;OM43 clade;
contig_66927_10654-12191	261	Bacteria;Proteobacteria;Gammaproteobacteria;Pseudomonadales
contig_15656_394646-396183	257	Bacteria;Proteobacteria;Gammaproteobacteria;Pseudomonadales
contig_55006_2241-3735	254	Bacteria;Proteobacteria;Alphaproteobacteria;Parvibaculales;PS1 clade;
contig_5575_97097-98638	253	Bacteria;Proteobacteria;Gammaproteobacteria;Burkholderiales;Methylophilaceae;OM43 clade;
contig_78706_187299-188819	234	Bacteria;Actinobacteriota;Actinobacteria;Micrococcales;Microbacteriaceae;Candidatus Aquiluna;
contig_41749_888175-889694	225	Bacteria;Actinobacteriota;Acidimicrobiia;Microtrichales;Ilumatobacteraceae;uncultured;
contig_31129_758762-760283	223	Bacteria;Actinobacteriota;Actinobacteria;PeM15;
contig_18395_4015-5549	219	Bacteria;Proteobacteria;Gammaproteobacteria;Pseudomonadales;SAR86 clade;
contig_125278_84923-86449	213	Bacteria;Bacteroidota;Bacteroidia;Flavobacteriales;Flavobacteriaceae;NS3a marine group;
contig_17978_325134-326660	207	Bacteria;Bacteroidota;Bacteroidia;Flavobacteriales;Flavobacteriaceae;NS3a marine group;
contig_21659_145372-146911	193	Bacteria;Proteobacteria;Gammaproteobacteria;Pseudomonadales;Thioglobaceae;SUP05 cluster;
contig_3562_417512-418976	193	Bacteria;Proteobacteria;Alphaproteobacteria;Rhodobacterales;Rhodobacteraceae;Planktomarina;	#351c75	K
contig_3562_525860-527324	193	Bacteria;Proteobacteria;Alphaproteobacteria;Rhodobacterales;Rhodobacteraceae;Planktomarina;	#351c75	K
contig_41711_2347-3869	178	Bacteria;Actinobacteriota;Actinobacteria;Micrococcales;Microbacteriaceae;
contig_45476_70886-72447	172	Bacteria;Marinimicrobia (SAR406 clade);
contig_14538_6623-8145	169	Bacteria;Actinobacteriota;Actinobacteria;Micrococcales;Microbacteriaceae;
contig_21648_28071-29609	166	Bacteria;Proteobacteria;Gammaproteobacteria;Pseudomonadales;Pseudohongiellaceae;Pseudohongiella;
contig_50388_36306-37803	164	Bacteria;Proteobacteria;Gammaproteobacteria;Thiotrichales;Thiotrichaceae;uncultured;
contig_12984_594317-595855	156	Bacteria;Proteobacteria;Gammaproteobacteria;Pseudomonadales;Pseudohongiellaceae;Pseudohongiella;
contig_52371_123801-125283	140	Bacteria;Proteobacteria;Alphaproteobacteria;Parvibaculales;Parvibaculaceae;uncultured;
contig_73899_4009-5546	136	Bacteria;Proteobacteria;Gammaproteobacteria;Pseudomonadales;Pseudohongiellaceae;Pseudohongiella;
contig_27186_176738-178270	127	Bacteria;Proteobacteria;Gammaproteobacteria;Enterobacterales;Alteromonadaceae;	#8e7cc3	E
contig_27186_3809-5342	127	Bacteria;Proteobacteria;Gammaproteobacteria;Enterobacterales;Alteromonadaceae;	#8e7cc3	E
contig_124168_4038-5579	121	Bacteria;Proteobacteria;Gammaproteobacteria;Burkholderiales;Methylophilaceae;OM43 clade;
contig_31246_936415-937936	115	Bacteria;Actinobacteriota;Actinobacteria;PeM15;
contig_16205_303305-304826	114	Bacteria;Proteobacteria;Gammaproteobacteria;Pseudomonadales;SAR86 clade;
contig_27185_269165-270698	102	Bacteria;Proteobacteria;Gammaproteobacteria;Enterobacterales;Alteromonadaceae;	#6fa8dc	D
contig_27185_4032-5565	102	Bacteria;Proteobacteria;Gammaproteobacteria;Enterobacterales;Alteromonadaceae;	#6fa8dc	D
contig_27185_499220-500753	102	Bacteria;Proteobacteria;Gammaproteobacteria;Enterobacterales;Alteromonadaceae;	#6fa8dc	D
contig_41032_726615-728149	101	Bacteria;Proteobacteria;Gammaproteobacteria;Burkholderiales;Comamonadaceae;RS62 marine group;
contig_67291_72903-74398	101	Bacteria;Bacteroidota;Kapabacteria;Kapabacteriales;
contig_19118_378967-380503	99	Bacteria;Proteobacteria;Gammaproteobacteria;Burkholderiales;Nitrosomonadaceae;IS-44;
contig_100542_9468-10965	95	Bacteria;Proteobacteria;Alphaproteobacteria;Parvibaculales;OCS116 clade;
contig_18396_7881-9415	89	Bacteria;Proteobacteria;Gammaproteobacteria;Pseudomonadales;SAR86 clade;
contig_60235_76020-77561	87	Bacteria;Verrucomicrobiota;Verrucomicrobiae;Opitutales;Puniceicoccaceae;MB11C04 marine group;
contig_3189_100363-101837	83	Bacteria;Proteobacteria;Alphaproteobacteria;SAR11 clade;Clade I;Clade Ia;
contig_58304_120132-121665	83	Bacteria;Proteobacteria;Gammaproteobacteria;Pseudomonadales;Halieaceae;Halioglobus;
contig_35284_134882-136411	78	Bacteria;Bacteroidota;Bacteroidia;Flavobacteriales;Flavobacteriaceae;NS5 marine group;	#0b5394	C1
contig_35284_141019-142548	78	Bacteria;Bacteroidota;Bacteroidia;Flavobacteriales;Flavobacteriaceae;NS5 marine group;	#0b5394	C1
contig_12660_290864-292383	74	Bacteria;Actinobacteriota;Acidimicrobiia;Microtrichales;Ilumatobacteraceae;uncultured;
contig_22003_238976-240509	70	Bacteria;Proteobacteria;Gammaproteobacteria;Pseudomonadales;Halieaceae;Halioglobus;
contig_27648_99906-101447	69	Bacteria;Verrucomicrobiota;Verrucomicrobiae;Opitutales;Puniceicoccaceae;MB11C04 marine group;
contig_61061_596128-597666	67	Bacteria;Proteobacteria;Gammaproteobacteria;Pseudomonadales;Pseudohongiellaceae;Pseudohongiella;
contig_74580_64325-65792	67	Bacteria;Proteobacteria;Alphaproteobacteria;Rhodobacterales;Rhodobacteraceae;
contig_77790_294110-295632	66	Bacteria;Actinobacteriota;Actinobacteria;Nitriliruptorales;Nitriliruptoraceae;
contig_21115_14597-16131	65	Bacteria;Proteobacteria;Gammaproteobacteria;Pseudomonadales;SAR86 clade;
contig_56254_210-1739	65	Bacteria;Bacteroidota;Bacteroidia;Flavobacteriales;Flavobacteriaceae;NS5 marine group;	#2986cc	B1
contig_56254_5651-7181	65	Bacteria;Bacteroidota;Bacteroidia;Flavobacteriales;Flavobacteriaceae;NS5 marine group;	#2986cc	B1
contig_10456_790076-791630	64	Bacteria;Proteobacteria;Gammaproteobacteria;EPR3968-O8a-Bc78;
contig_34656_204658-206213	64	Bacteria;Proteobacteria;Gammaproteobacteria;Pseudomonadales;
contig_25552_45535-47076	61	Bacteria;Verrucomicrobiota;Verrucomicrobiae;Opitutales;Puniceicoccaceae;MB11C04 marine group;
contig_49807_200575-202060	59	Bacteria;Proteobacteria;Alphaproteobacteria;Puniceispirillales;SAR116 clade;
contig_49667_58529-59990	58	Bacteria;Proteobacteria;Alphaproteobacteria;Rhodobacterales;Rhodobacteraceae;
contig_13004_1094119-1095648	57	Bacteria;Bacteroidota;Bacteroidia;Flavobacteriales;Flavobacteriaceae;NS5 marine group;
contig_14484_50772-52301	57	Bacteria;Bacteroidota;Bacteroidia;Flavobacteriales;Flavobacteriaceae;NS5 marine group;
contig_41697_73468-74990	57	Bacteria;Actinobacteriota;Actinobacteria;Micrococcales;Microbacteriaceae;
contig_121001_72446-73975	56	Bacteria;Bacteroidota;Bacteroidia;Flavobacteriales;Flavobacteriaceae;NS5 marine group;
contig_48521_3928-5389	55	Bacteria;Proteobacteria;Alphaproteobacteria;Rhodobacterales;Rhodobacteraceae;
contig_15622_1541980-1543477	54	Bacteria;Proteobacteria;Alphaproteobacteria;
contig_20652_94934-96468	54	Bacteria;Proteobacteria;Gammaproteobacteria;Pseudomonadales;SAR86 clade;
contig_45562_487314-488835	54	Bacteria;Proteobacteria;Gammaproteobacteria;Pseudomonadales;
contig_48943_47886-49427	54	Bacteria;Proteobacteria;Gammaproteobacteria;Burkholderiales;Methylophilaceae;OM43 clade;
contig_19845_321694-323227	53	Bacteria;Proteobacteria;Gammaproteobacteria;Pseudomonadales;Halieaceae;OM60(NOR5) clade;
contig_27849_542002-543528	53	Bacteria;Planctomycetota;Planctomycetes;Pirellulales;Pirellulaceae;uncultured;
contig_55514_197855-199389	53	Bacteria;Proteobacteria;Gammaproteobacteria;Pseudomonadales;SAR86 clade;
contig_73845_486689-488215	53	Bacteria;Bacteroidota;Bacteroidia;Sphingobacteriales;NS11-12 marine group;	#c90076	W
contig_73845_662013-663539	53	Bacteria;Bacteroidota;Bacteroidia;Sphingobacteriales;NS11-12 marine group;	#c90076	W
contig_8009_690405-691923	52	Bacteria;Bacteroidota;Bacteroidia;Flavobacteriales;Cryomorphaceae;uncultured;
contig_74297_22055-23536	50	Bacteria;Proteobacteria;Alphaproteobacteria;Puniceispirillales;SAR116 clade;
contig_26446_1063305-1064822	48	Bacteria;Actinobacteriota;Acidimicrobiia;Microtrichales;Microtrichaceae;Sva0996 marine group;
contig_59919_295474-296935	47	Bacteria;Proteobacteria;Alphaproteobacteria;Rhodobacterales;Rhodobacteraceae;
contig_44786_3818-5351	46	Bacteria;Proteobacteria;Gammaproteobacteria;Pseudomonadales;Halieaceae;OM60(NOR5) clade;
contig_6869_62845-64374	46	Bacteria;Bacteroidota;Bacteroidia;Flavobacteriales;Flavobacteriaceae;NS5 marine group;
contig_120590_153142-154668	45	Bacteria;Planctomycetota;Planctomycetes;Pirellulales;Pirellulaceae;uncultured;
contig_25005_120037-121589	45	Bacteria;Proteobacteria;Gammaproteobacteria;Pseudomonadales;SAR86 clade;
contig_73566_180042-181574	45	Bacteria;Bacteroidota;Rhodothermia;Balneolales;Balneolaceae;Balneola;
contig_9296_204192-205677	45	Bacteria;Proteobacteria;Alphaproteobacteria;SAR11 clade;Clade III;
contig_48793_145683-147144	44	Bacteria;Proteobacteria;Alphaproteobacteria;Rhodobacterales;Rhodobacteraceae;
contig_17285_3049362-3050888	43	Bacteria;Planctomycetota;Planctomycetes;Pirellulales;Pirellulaceae;uncultured;
contig_53116_154572-156085	43	Bacteria;Firmicutes;Bacilli;Acholeplasmatales;Acholeplasmataceae;Acholeplasma;
contig_28960_590381-591900	42	Bacteria;Actinobacteriota;Actinobacteria;Micrococcales;Microbacteriaceae;
contig_18054_70439-71972	41	Bacteria;Bacteroidota;Rhodothermia;Balneolales;Balneolaceae;Balneola;
contig_21117_1687-3221	41	Bacteria;Proteobacteria;Gammaproteobacteria;Pseudomonadales;SAR86 clade;
contig_16359_304907-306472	40	Bacteria;Verrucomicrobiota;Verrucomicrobiae;Pedosphaerales;Pedosphaeraceae;SCGC AAA164-E04;
contig_31802_25569-27066	40	Bacteria;Proteobacteria;Gammaproteobacteria;Thiotrichales;Thiotrichaceae;uncultured;
contig_46133_537447-538984	40	Bacteria;Proteobacteria;Gammaproteobacteria;Pseudomonadales;
contig_11449_4311-5806	39	Bacteria;Proteobacteria;Alphaproteobacteria;Parvibaculales;PS1 clade;
contig_34483_839801-841327	39	Bacteria;Bacteroidota;Rhodothermia;Balneolales;Balneolaceae;uncultured;
contig_45901_435456-436993	39	Bacteria;Proteobacteria;Gammaproteobacteria;Pseudomonadales;OM182 clade;
contig_12107_738598-740134	38	Bacteria;Proteobacteria;Gammaproteobacteria;Burkholderiales;Comamonadaceae;RS62 marine group;	#fce5cd	C
contig_12107_744449-745985	38	Bacteria;Proteobacteria;Gammaproteobacteria;Burkholderiales;Comamonadaceae;RS62 marine group;	#fce5cd	C
contig_37285_155104-156634	38	Bacteria;Proteobacteria;Gammaproteobacteria;Enterobacterales;Alteromonadaceae;Glaciecola;	#741b47	F
contig_37285_3895-5425	38	Bacteria;Proteobacteria;Gammaproteobacteria;Enterobacterales;Alteromonadaceae;Glaciecola;	#741b47	F
contig_45471_229001-230562	38	Bacteria;Marinimicrobia (SAR406 clade);
contig_58086_19597-21135	38	Bacteria;Proteobacteria;Gammaproteobacteria;Pseudomonadales;Pseudohongiellaceae;Pseudohongiella;
contig_22856_309591-311075	37	Bacteria;Cyanobacteria;Cyanobacteriia;Synechococcales;Cyanobiaceae;
contig_40074_174149-175686	37	Bacteria;Proteobacteria;Gammaproteobacteria;Pseudomonadales;OM182 clade;
contig_95846_189611-191125	37	Bacteria;Dadabacteria;Dadabacteriia;Dadabacteriales;
contig_102297_122893-124432	36	Bacteria;Proteobacteria;Gammaproteobacteria;Pseudomonadales;Thioglobaceae;SUP05 cluster;
contig_21649_221190-222728	36	Bacteria;Proteobacteria;Gammaproteobacteria;Pseudomonadales;Pseudohongiellaceae;Pseudohongiella;
contig_35614_128219-129749	35	Bacteria;Verrucomicrobiota;Verrucomicrobiae;Verrucomicrobiales;DEV007;
contig_12622_524395-525879	34	Bacteria;Cyanobacteria;Cyanobacteriia;Synechococcales;Cyanobiaceae;Synechococcus CC9902;
contig_26785_317121-318618	34	Bacteria;Proteobacteria;Alphaproteobacteria;Kordiimonadales;uncultured;
contig_33459_1008652-1010169	34	Bacteria;Bacteroidota;Bacteroidia;Flavobacteriales;Flavobacteriaceae;uncultured;
contig_34205_383483-385001	34	Bacteria;Bacteroidota;Bacteroidia;Flavobacteriales;Cryomorphaceae;uncultured;
contig_56009_142788-144315	34	Bacteria;Proteobacteria;Gammaproteobacteria;Ectothiorhodospirales;Ectothiorhodospiraceae;uncultured;
contig_22814_978748-980235	33	Bacteria;Proteobacteria;Alphaproteobacteria;Sphingomonadales;Sphingomonadaceae;
contig_27423_492079-493611	33	Bacteria;Proteobacteria;Gammaproteobacteria;Burkholderiales;MWH-UniP1 aquatic group;
contig_32347_1967464-1969009	33	Bacteria;Planctomycetota;Planctomycetes;Planctomycetales;Gimesiaceae;uncultured;
contig_57621_275373-276903	33	Bacteria;Proteobacteria;Gammaproteobacteria;Enterobacterales;Alteromonadaceae;Glaciecola;	#6a329f	G
contig_57621_3910-5440	33	Bacteria;Proteobacteria;Gammaproteobacteria;Enterobacterales;Alteromonadaceae;Glaciecola;	#6a329f	G
contig_84681_112410-113926	33	Bacteria;Bacteroidota;Bacteroidia;Flavobacteriales;Flavobacteriaceae;uncultured;
contig_28613_94783-96338	32	Bacteria;Proteobacteria;Gammaproteobacteria;UBA10353 marine group;
contig_33795_69524-71008	32	Bacteria;Cyanobacteria;Cyanobacteriia;Synechococcales;Cyanobiaceae;Synechococcus CC9902;	#38761d	Q
contig_33795_76623-78107	32	Bacteria;Cyanobacteria;Cyanobacteriia;Synechococcales;Cyanobiaceae;Synechococcus CC9902;	#38761d	Q
contig_49403_419126-420671	32	Bacteria;Planctomycetota;Planctomycetes;Planctomycetales;Gimesiaceae;uncultured;
contig_49552_25109-26606	32	Bacteria;Proteobacteria;Alphaproteobacteria;Kordiimonadales;uncultured;
contig_11750_354617-356140	31	Bacteria;Actinobacteriota;Actinobacteria;PeM15;
contig_13621_240492-241955	31	Bacteria;Proteobacteria;Alphaproteobacteria;Rhodobacterales;Rhodobacteraceae;
contig_16860_401423-402907	31	Bacteria;Cyanobacteria;Cyanobacteriia;Synechococcales;Cyanobiaceae;Synechococcus CC9902;
contig_25852_266204-267667	31	Bacteria;Proteobacteria;Alphaproteobacteria;Rhodobacterales;Rhodobacteraceae;	#ffd966	L
contig_25852_411566-413029	31	Bacteria;Proteobacteria;Alphaproteobacteria;Rhodobacterales;Rhodobacteraceae;	#ffd966	L
contig_4735_517612-519086	31	Bacteria;Proteobacteria;Alphaproteobacteria;SAR11 clade;Clade I;Clade Ia;
contig_66536_181419-182956	31	Bacteria;Proteobacteria;Gammaproteobacteria;Pseudomonadales;OM182 clade;
contig_21111_22439-23973	30	Bacteria;Proteobacteria;Gammaproteobacteria;Pseudomonadales;SAR86 clade;
contig_21114_14602-16136	30	Bacteria;Proteobacteria;Gammaproteobacteria;Pseudomonadales;SAR86 clade;
contig_34783_548040-549560	30	Bacteria;Actinobacteriota;Actinobacteria;Nitriliruptorales;Nitriliruptoraceae;
contig_39040_980903-982436	30	Bacteria;Proteobacteria;Gammaproteobacteria;Pseudomonadales;Halieaceae;OM60(NOR5) clade;
contig_74857_65469-66986	30	Bacteria;Bacteroidota;Bacteroidia;Flavobacteriales;Flavobacteriaceae;uncultured;
contig_13569_70565-72024	29	Bacteria;Proteobacteria;Alphaproteobacteria;Rhodobacterales;Rhodobacteraceae;
contig_14852_1140833-1142371	29	Bacteria;Proteobacteria;Gammaproteobacteria;Pseudomonadales;Pseudohongiellaceae;Pseudohongiella;	#d0e0e3	H
contig_14852_2485215-2486753	29	Bacteria;Proteobacteria;Gammaproteobacteria;Pseudomonadales;Pseudohongiellaceae;Pseudohongiella;	#d0e0e3	H
contig_29299_197909-199372	29	Bacteria;Proteobacteria;Alphaproteobacteria;Rhodobacterales;Rhodobacteraceae;
contig_64132_613982-615498	29	Bacteria;Bacteroidota;Bacteroidia;Flavobacteriales;Flavobacteriaceae;uncultured;
contig_93715_178151-179680	29	Bacteria;Bacteroidota;Bacteroidia;Flavobacteriales;Flavobacteriaceae;NS5 marine group;
contig_105912_17942-19500	28	Bacteria;Firmicutes;Bacilli;
contig_22894_1071078-1072600	28	Bacteria;Actinobacteriota;Actinobacteria;Nitriliruptorales;Nitriliruptoraceae;
contig_24629_61625-63148	28	Bacteria;Actinobacteriota;Actinobacteria;Micrococcales;Microbacteriaceae;
contig_59303_240135-241657	28	Bacteria;Actinobacteriota;Actinobacteria;Micrococcales;Microbacteriaceae;
contig_9402_261-1746	28	Bacteria;Proteobacteria;Alphaproteobacteria;Puniceispirillales;SAR116 clade;
contig_11676_515726-517210	27	Bacteria;Cyanobacteria;Cyanobacteriia;Synechococcales;Cyanobiaceae;Synechococcus CC9902;
contig_4314_2575844-2577343	27	Bacteria;Proteobacteria;Alphaproteobacteria;Rhodospirillales;Magnetospiraceae;
contig_51333_21237-22721	27	Bacteria;Cyanobacteria;Cyanobacteriia;Synechococcales;Cyanobiaceae;	#8fce00	P
contig_51333_27284-28768	27	Bacteria;Cyanobacteria;Cyanobacteriia;Synechococcales;Cyanobiaceae;	#8fce00	P
contig_99890_24085-25618	27	Bacteria;Proteobacteria;Gammaproteobacteria;Pseudomonadales;Halieaceae;	#eeeeee	J
contig_99890_30869-32402	27	Bacteria;Proteobacteria;Gammaproteobacteria;Pseudomonadales;Halieaceae;	#eeeeee	J
contig_122752_1089303-1090835	26	Bacteria;Margulisbacteria;
contig_20026_664358-665884	26	Bacteria;Bacteroidota;Bacteroidia;Sphingobacteriales;NS11-12 marine group;
contig_22697_113328-114826	26	Bacteria;Proteobacteria;Gammaproteobacteria;Thiotrichales;Thiotrichaceae;uncultured;
contig_23802_274351-275873	26	Bacteria;Actinobacteriota;Actinobacteria;Nitriliruptorales;Nitriliruptoraceae;
contig_59202_1157184-1158717	26	Bacteria;Planctomycetota;Planctomycetes;Pirellulales;Pirellulaceae;Rubripirellula;
contig_8_1694147-1695727	26	Bacteria;Bdellovibrionota;Oligoflexia;Oligoflexales;Oligoflexaceae;	#744700	N
contig_8_956372-957951	26	Bacteria;Bdellovibrionota;Oligoflexia;Oligoflexales;Oligoflexaceae;	#744700	N
contig_91232_166688-168151	26	Bacteria;Proteobacteria;Alphaproteobacteria;Rhodobacterales;Rhodobacteraceae;
contig_11615_51106-52590	25	Bacteria;Proteobacteria;Alphaproteobacteria;SAR11 clade;Clade III;
contig_14862_530-2071	25	Bacteria;Verrucomicrobiota;Verrucomicrobiae;Verrucomicrobiales;Rubritaleaceae;Roseibacillus;
contig_15796_419746-421271	25	Bacteria;Bacteroidota;Bacteroidia;Flavobacteriales;Cryomorphaceae;uncultured;	#d9d2e9	Z
contig_15796_424984-426507	25	Bacteria;Bacteroidota;Bacteroidia;Flavobacteriales;Cryomorphaceae;uncultured;	#d9d2e9	Z
contig_21034_126097-127559	25	Bacteria;Proteobacteria;Alphaproteobacteria;Rhodobacterales;Rhodobacteraceae;
contig_22_859430-861009	25	Bacteria;Bdellovibrionota;Oligoflexia;Oligoflexales;Oligoflexaceae;
contig_23723_28318-29803	25	Bacteria;Proteobacteria;Alphaproteobacteria;SAR11 clade;Clade III;
contig_4636_1388-2914	25	Bacteria;Bacteroidota;Bacteroidia;Sphingobacteriales;NS11-12 marine group;
contig_48681_1044782-1046283	25	Bacteria;Proteobacteria;Alphaproteobacteria;Defluviicoccales;uncultured;
contig_13580_27887-29346	24	Bacteria;Proteobacteria;Alphaproteobacteria;Rhodobacterales;Rhodobacteraceae;
contig_17367_169726-171247	24	Bacteria;Bacteroidota;Bacteroidia;Flavobacteriales;Cryomorphaceae;uncultured;	#e06666	Y
contig_17367_482812-484333	24	Bacteria;Bacteroidota;Bacteroidia;Flavobacteriales;Cryomorphaceae;uncultured;	#e06666	Y
contig_80239_162285-163808	24	Bacteria;Bacteroidota;Bacteroidia;Sphingobacteriales;NS11-12 marine group;
contig_13766_1165076-1166641	23	Bacteria;Verrucomicrobiota;Verrucomicrobiae;Pedosphaerales;Pedosphaeraceae;SCGC AAA164-E04;
contig_20653_108784-110318	23	Bacteria;Proteobacteria;Gammaproteobacteria;Pseudomonadales;SAR86 clade;
contig_23612_346976-348501	23	Bacteria;Bacteroidota;Rhodothermia;Rhodothermales;Rhodothermaceae;uncultured;
contig_30059_1013898-1015397	23	Bacteria;Proteobacteria;Alphaproteobacteria;Rhodospirillales;Magnetospiraceae;uncultured;
contig_63900_83482-85011	23	Bacteria;Bacteroidota;Bacteroidia;Flavobacteriales;Flavobacteriaceae;NS5 marine group;
contig_73026_191-1717	23	Bacteria;Bacteroidota;Bacteroidia;Flavobacteriales;Flavobacteriaceae;NS3a marine group;
contig_77254_293787-295285	23	Bacteria;Proteobacteria;Alphaproteobacteria;Defluviicoccales;uncultured;
contig_86461_485-2018	23	Bacteria;Proteobacteria;Gammaproteobacteria;Pseudomonadales;Halieaceae;
contig_12737_27089-28600	22	Bacteria;SAR324 clade(Marine group B);
contig_13478_75365-76824	22	Bacteria;Proteobacteria;Alphaproteobacteria;Rhodobacterales;Rhodobacteraceae;
contig_21647_1531225-1532763	22	Bacteria;Proteobacteria;Gammaproteobacteria;Pseudomonadales;Pseudohongiellaceae;Pseudohongiella;	#f6b26b	I
contig_21647_430134-431672	22	Bacteria;Proteobacteria;Gammaproteobacteria;Pseudomonadales;Pseudohongiellaceae;Pseudohongiella;	#f6b26b	I
contig_22997_163704-165262	22	Bacteria;Firmicutes;Bacilli;
contig_23798_11315-12836	22	Bacteria;Actinobacteriota;Actinobacteria;Nitriliruptorales;Nitriliruptoraceae;
contig_39017_210804-212337	22	Bacteria;Proteobacteria;Gammaproteobacteria;Pseudomonadales;Halieaceae;OM60(NOR5) clade;
contig_11616_52896-54381	21	Bacteria;Proteobacteria;Alphaproteobacteria;SAR11 clade;Clade III;
contig_13476_61406-62864	21	Bacteria;Proteobacteria;Alphaproteobacteria;Rhodobacterales;Rhodobacteraceae;
contig_13651_14717-16178	21	Bacteria;Proteobacteria;Alphaproteobacteria;Rhodobacterales;Rhodobacteraceae;	#d9ead3	M
contig_13651_417-1878	21	Bacteria;Proteobacteria;Alphaproteobacteria;Rhodobacterales;Rhodobacteraceae;	#d9ead3	M
contig_21112_19400-20934	21	Bacteria;Proteobacteria;Gammaproteobacteria;Pseudomonadales;SAR86 clade;
contig_3476_67454-68928	21	Bacteria;Proteobacteria;Alphaproteobacteria;SAR11 clade;Clade I;Clade Ia;
contig_3897_59375-60849	21	Bacteria;Proteobacteria;Alphaproteobacteria;SAR11 clade;Clade I;Clade Ia;
contig_39022_4026-5560	21	Bacteria;Proteobacteria;Gammaproteobacteria;Pseudomonadales;Halieaceae;OM60(NOR5) clade;
contig_40657_42669-44155	21	Bacteria;Proteobacteria;Alphaproteobacteria;Rhodospirillales;AEGEAN-169 marine group;
contig_40664_37075-38561	21	Bacteria;Proteobacteria;Alphaproteobacteria;Rhodospirillales;AEGEAN-169 marine group;
contig_43837_2437-3921	21	Bacteria;Proteobacteria;Alphaproteobacteria;SAR11 clade;Clade II;
contig_63877_229-1774	21	Bacteria;Proteobacteria;Gammaproteobacteria;Coxiellales;Coxiellaceae;Coxiella;
contig_79716_704-2202	21	Bacteria;Cyanobacteria;Cyanobacteriia;Synechococcales;Cyanobiaceae;Synechococcus CC9902;
contig_82163_3598-5115	21	Bacteria;Bacteroidota;Bacteroidia;Flavobacteriales;Flavobacteriaceae;uncultured;
contig_9372_220-1705	21	Bacteria;Proteobacteria;Alphaproteobacteria;Puniceispirillales;SAR116 clade;
contig_11617_98489-99974	20	Bacteria;Proteobacteria;Alphaproteobacteria;SAR11 clade;Clade III;
contig_18376_495774-497256	20	Bacteria;Proteobacteria;Alphaproteobacteria;Puniceispirillales;SAR116 clade;
contig_21106_759521-761055	20	Bacteria;Proteobacteria;Gammaproteobacteria;Pseudomonadales;SAR86 clade;
contig_23699_35919-37404	20	Bacteria;Proteobacteria;Alphaproteobacteria;SAR11 clade;Clade III;
contig_23800_380136-381658	20	Bacteria;Actinobacteriota;Actinobacteria;Nitriliruptorales;Nitriliruptoraceae;
contig_26248_860189-861725	20	Bacteria;Proteobacteria;Gammaproteobacteria;Burkholderiales;Comamonadaceae;RS62 marine group;	#93c47d	B
contig_26248_865788-867324	20	Bacteria;Proteobacteria;Gammaproteobacteria;Burkholderiales;Comamonadaceae;RS62 marine group;	#93c47d	B
contig_30282_1189506-1191063	20	Bacteria;Planctomycetota;OM190;	#990000	R
contig_30282_98250-99807	20	Bacteria;Planctomycetota;OM190;	#990000	R
contig_35434_144-1685	20	Bacteria;Verrucomicrobiota;Verrucomicrobiae;Opitutales;Puniceicoccaceae;MB11C04 marine group;
contig_35822_1162511-1164032	20	Bacteria;Actinobacteriota;Acidimicrobiia;Microtrichales;Ilumatobacteraceae;CL500-29 marine group;
contig_39020_236757-238290	20	Bacteria;Proteobacteria;Gammaproteobacteria;Pseudomonadales;Halieaceae;OM60(NOR5) clade;
contig_39570_42120-43661	20	Bacteria;Verrucomicrobiota;Verrucomicrobiae;Verrucomicrobiales;Rubritaleaceae;Roseibacillus;
contig_40662_26553-28039	20	Bacteria;Proteobacteria;Alphaproteobacteria;Rhodospirillales;AEGEAN-169 marine group;
contig_40671_4155-5641	20	Bacteria;Proteobacteria;Alphaproteobacteria;Rhodospirillales;AEGEAN-169 marine group;
contig_4098_26745-28219	20	Bacteria;Proteobacteria;Alphaproteobacteria;SAR11 clade;Clade I;Clade Ia;
contig_41737_34160-35682	20	Bacteria;Actinobacteriota;Actinobacteria;Micrococcales;Microbacteriaceae;
contig_4303_39368-40842	20	Bacteria;Proteobacteria;Alphaproteobacteria;SAR11 clade;Clade I;Clade Ia;
contig_43049_294-1831	20	Bacteria;Proteobacteria;Gammaproteobacteria;Burkholderiales;Comamonadaceae;RS62 marine group;
contig_43827_2056-3540	20	Bacteria;Proteobacteria;Alphaproteobacteria;SAR11 clade;Clade II;
contig_43831_2417-3901	20	Bacteria;Proteobacteria;Alphaproteobacteria;SAR11 clade;Clade II;
contig_43833_2436-3920	20	Bacteria;Proteobacteria;Alphaproteobacteria;SAR11 clade;Clade II;
contig_49344_2238801-2240320	20	Bacteria;Actinobacteriota;Acidimicrobiia;Microtrichales;Ilumatobacteraceae;uncultured;
contig_50099_36071-37556	20	Bacteria;Proteobacteria;Alphaproteobacteria;Rhodospirillales;AEGEAN-169 marine group;
contig_51345_206-1691	20	Bacteria;Proteobacteria;Alphaproteobacteria;Puniceispirillales;SAR116 clade;
contig_55004_163-1657	20	Bacteria;Proteobacteria;Alphaproteobacteria;Parvibaculales;PS1 clade;
contig_55681_6283-7824	20	Bacteria;Verrucomicrobiota;Verrucomicrobiae;Verrucomicrobiales;Rubritaleaceae;Roseibacillus;
contig_56676_92220-93749	20	Bacteria;Bacteroidota;Bacteroidia;Flavobacteriales;Flavobacteriaceae;NS5 marine group;
contig_70024_18261-19723	20	Bacteria;Proteobacteria;Alphaproteobacteria;Rhodobacterales;Rhodobacteraceae;
contig_702_7569-9043	20	Bacteria;Proteobacteria;Alphaproteobacteria;SAR11 clade;Clade I;Clade Ia;
contig_72549_9691-11153	20	Bacteria;Proteobacteria;Alphaproteobacteria;Rhodobacterales;Rhodobacteraceae;
contig_75705_193745-195206	20	Bacteria;Proteobacteria;Alphaproteobacteria;Rhodobacterales;Rhodobacteraceae;
contig_78146_52066-53550	20	Bacteria;Proteobacteria;Alphaproteobacteria;Puniceispirillales;uncultured;
contig_82164_18699-20215	20	Bacteria;Bacteroidota;Bacteroidia;Flavobacteriales;Flavobacteriaceae;uncultured;
contig_89306_4126-5658	20	Bacteria;Proteobacteria;Gammaproteobacteria;Pseudomonadales;Halieaceae;
contig_9316_5115-6600	20	Bacteria;Proteobacteria;Alphaproteobacteria;Puniceispirillales;SAR116 clade;
contig_9349_196-1680	20	Bacteria;Proteobacteria;Alphaproteobacteria;Puniceispirillales;SAR116 clade;
contig_9431_262-1747	20	Bacteria;Proteobacteria;Alphaproteobacteria;Puniceispirillales;SAR116 clade;
contig_11618_44533-46018	19	Bacteria;Proteobacteria;Alphaproteobacteria;SAR11 clade;Clade III;
contig_12_421182-422762	19	Bacteria;Bdellovibrionota;Oligoflexia;Oligoflexales;Oligoflexaceae;
contig_120291_50354-51839	19	Bacteria;Proteobacteria;Alphaproteobacteria;SAR11 clade;Clade III;
contig_123100_1368-2901	19	Bacteria;Proteobacteria;Gammaproteobacteria;Pseudomonadales;Halieaceae;OM60(NOR5) clade;
contig_17_248113-249693	19	Bacteria;Bdellovibrionota;Oligoflexia;Oligoflexales;Oligoflexaceae;	#d5a6bd	O
contig_17_2543580-2545160	19	Bacteria;Bdellovibrionota;Oligoflexia;Oligoflexales;Oligoflexaceae;	#d5a6bd	O
contig_17843_20612-22085	19	Bacteria;Proteobacteria;Alphaproteobacteria;SAR11 clade;Clade II;
contig_23709_5536-7021	19	Bacteria;Proteobacteria;Alphaproteobacteria;SAR11 clade;Clade III;
contig_27676_68480-70021	19	Bacteria;Verrucomicrobiota;Verrucomicrobiae;Opitutales;Puniceicoccaceae;MB11C04 marine group;
contig_28362_70602-72086	19	Bacteria;Proteobacteria;Alphaproteobacteria;Puniceispirillales;uncultured;
contig_51227_38884-40388	19	Bacteria;Proteobacteria;Gammaproteobacteria;Ga0077536;
contig_80985_47996-49526	19	Bacteria;Proteobacteria;Gammaproteobacteria;Enterobacterales;Alteromonadaceae;Glaciecola;
contig_83853_9212-9643	19	Bacteria;Proteobacteria;Gammaproteobacteria;Burkholderiales;	#ce7e00	A
contig_83853_9657-9790	19	Bacteria;Proteobacteria;Gammaproteobacteria;Burkholderiales;	#ce7e00	A
contig_85171_3307-4829	19	Bacteria;Bacteroidota;Bacteroidia;Flavobacteriales;
contig_87340_1487-3019	19	Bacteria;Proteobacteria;Gammaproteobacteria;Pseudomonadales;Halieaceae;
contig_11602_5325-6810	18	Bacteria;Proteobacteria;Alphaproteobacteria;SAR11 clade;Clade III;
contig_23728_5311-6796	18	Bacteria;Proteobacteria;Alphaproteobacteria;SAR11 clade;Clade III;
contig_35030_1851680-1853203	18	Bacteria;Bacteroidota;Bacteroidia;Flavobacteriales;Flavobacteriaceae;NS4 marine group;
contig_38522_299930-301415	18	Bacteria;Cyanobacteria;Cyanobacteriia;Synechococcales;Cyanobiaceae;Synechococcus CC9902;
contig_39024_498302-499834	18	Bacteria;Proteobacteria;Gammaproteobacteria;Pseudomonadales;Halieaceae;OM60(NOR5) clade;
contig_40655_12196-13682	18	Bacteria;Proteobacteria;Alphaproteobacteria;Rhodospirillales;AEGEAN-169 marine group;
contig_50076_27333-28874	18	Bacteria;Verrucomicrobiota;Verrucomicrobiae;Verrucomicrobiales;Rubritaleaceae;Roseibacillus;
contig_55620_92001-93524	18	Bacteria;Bacteroidota;Bacteroidia;Flavobacteriales;Flavobacteriaceae;
contig_57694_355510-357033	18	Bacteria;Bacteroidota;Bacteroidia;Flavobacteriales;Flavobacteriaceae;
contig_5874_421246-422731	18	Bacteria;Cyanobacteria;Cyanobacteriia;Synechococcales;Cyanobiaceae;Synechococcus CC9902;
contig_68186_108709-110170	18	Bacteria;Proteobacteria;Alphaproteobacteria;Rhodobacterales;Rhodobacteraceae;
contig_85084_33125-34609	18	Bacteria;Proteobacteria;Alphaproteobacteria;SAR11 clade;Clade II;
contig_23711_1170-2656	17	Bacteria;Proteobacteria;Alphaproteobacteria;SAR11 clade;Clade III;
contig_23714_5519-7004	17	Bacteria;Proteobacteria;Alphaproteobacteria;SAR11 clade;Clade III;
contig_47995_9455-10948	17	Bacteria;Proteobacteria;Alphaproteobacteria;Rhodospirillales;AEGEAN-169 marine group;
contig_57186_653263-654748	17	Bacteria;Proteobacteria;Alphaproteobacteria;Puniceispirillales;SAR116 clade;
contig_102178_514-2030	16	Bacteria;Bacteroidota;Bacteroidia;Flavobacteriales;NS9 marine group;
contig_17842_21749-23222	16	Bacteria;Proteobacteria;Alphaproteobacteria;SAR11 clade;Clade II;
contig_23799_55458-56980	16	Bacteria;Actinobacteriota;Actinobacteria;Nitriliruptorales;Nitriliruptoraceae;
contig_40669_49421-50907	16	Bacteria;Proteobacteria;Alphaproteobacteria;Rhodospirillales;AEGEAN-169 marine group;
contig_43826_2438-3922	16	Bacteria;Proteobacteria;Alphaproteobacteria;SAR11 clade;Clade II;
contig_58413_386731-388266	16	Bacteria;Proteobacteria;Gammaproteobacteria;Pseudomonadales;Porticoccaceae;Porticoccus;
contig_79378_288063-289582	16	Bacteria;Bacteroidota;Bacteroidia;Flavobacteriales;Flavobacteriaceae;Polaribacter;
contig_123599_1542-3026	15	Bacteria;Proteobacteria;Alphaproteobacteria;SAR11 clade;Clade II;
contig_126261_317626-319111	15	Bacteria;Proteobacteria;Alphaproteobacteria;Puniceispirillales;SAR116 clade;
contig_19658_327762-329303	15	Bacteria;Verrucomicrobiota;Verrucomicrobiae;Opitutales;Puniceicoccaceae;MB11C04 marine group;
contig_24518_39413-40937	15	Bacteria;Actinobacteriota;Actinobacteria;Micrococcales;Microbacteriaceae;
contig_35043_128851-130374	15	Bacteria;Bacteroidota;Bacteroidia;Flavobacteriales;Flavobacteriaceae;NS4 marine group;
contig_40677_48941-50427	15	Bacteria;Proteobacteria;Alphaproteobacteria;Rhodospirillales;AEGEAN-169 marine group;
contig_43571_527027-528554	15	Bacteria;Proteobacteria;Gammaproteobacteria;Ectothiorhodospirales;Ectothiorhodospiraceae;uncultured;
contig_85356_61978-63501	15	Bacteria;Bacteroidota;Bacteroidia;Chitinophagales;Saprospiraceae;	#000000	V
contig_85356_68353-69876	15	Bacteria;Bacteroidota;Bacteroidia;Chitinophagales;Saprospiraceae;	#000000	V
contig_92529_179132-180682	15	Bacteria;Bdellovibrionota;Bdellovibrionia;Bacteriovoracales;Bacteriovoracaceae;
contig_12071_815230-816763	14	Bacteria;Proteobacteria;Gammaproteobacteria;Pseudomonadales;KI89A clade;
contig_122533_102083-103621	14	Bacteria;Proteobacteria;Gammaproteobacteria;Pseudomonadales;Litoricolaceae;Litoricola;
contig_129551_6467-8025	14	Bacteria;Verrucomicrobiota;Verrucomicrobiae;Opitutales;Puniceicoccaceae;Pelagicoccus;
contig_130181_194602-196125	14	Bacteria;Bacteroidota;Bacteroidia;Flavobacteriales;Crocinitomicaceae;Crocinitomix;
contig_18922_47736-49237	14	Bacteria;Proteobacteria;Alphaproteobacteria;Rhodospirillales;Magnetospiraceae;uncultured;
contig_22808_615680-617202	14	Bacteria;Actinobacteriota;Actinobacteria;Micrococcales;Microbacteriaceae;
contig_23721_5327-6812	14	Bacteria;Proteobacteria;Alphaproteobacteria;SAR11 clade;Clade III;
contig_23727_1372-2858	14	Bacteria;Proteobacteria;Alphaproteobacteria;SAR11 clade;Clade III;
contig_35292_325624-327153	14	Bacteria;Bacteroidota;Bacteroidia;Flavobacteriales;Flavobacteriaceae;NS5 marine group;
contig_36086_996308-997825	14	Bacteria;Actinobacteriota;Actinobacteria;Frankiales;Sporichthyaceae;hgcI clade;
contig_39945_50732-52219	14	Bacteria;Proteobacteria;Alphaproteobacteria;Puniceispirillales;SAR116 clade;
contig_43828_2433-3917	14	Bacteria;Proteobacteria;Alphaproteobacteria;SAR11 clade;Clade II;
contig_51925_1376020-1377579	14	Bacteria;Bdellovibrionota;Bdellovibrionia;Bacteriovoracales;Bacteriovoracaceae;
contig_82997_3667-5188	14	Bacteria;Actinobacteriota;Actinobacteria;PeM15;
contig_88434_285238-286758	14	Bacteria;Actinobacteriota;Actinobacteria;PeM15;
contig_96944_352-1875	14	Bacteria;Bacteroidota;Bacteroidia;Flavobacteriales;Crocinitomicaceae;Crocinitomix;
contig_125004_18308-19873	13	Bacteria;Verrucomicrobiota;Verrucomicrobiae;Pedosphaerales;Pedosphaeraceae;SCGC AAA164-E04;
contig_126429_348633-350156	13	Bacteria;Proteobacteria;Gammaproteobacteria;Pseudomonadales;Porticoccaceae;C1-B045;
contig_18394_821125-822659	13	Bacteria;Proteobacteria;Gammaproteobacteria;Pseudomonadales;SAR86 clade;
contig_22810_744323-745845	13	Bacteria;Actinobacteriota;Actinobacteria;Micrococcales;Microbacteriaceae;
contig_29296_73087-74552	13	Bacteria;Proteobacteria;Alphaproteobacteria;Rhodobacterales;Rhodobacteraceae;
contig_32947_50763-52282	13	Bacteria;Bacteroidota;Bacteroidia;Flavobacteriales;Flavobacteriaceae;Polaribacter;
contig_34552_4109-5626	13	Bacteria;Bacteroidota;Bacteroidia;Flavobacteriales;NS9 marine group;
contig_39023_6801-8333	13	Bacteria;Proteobacteria;Gammaproteobacteria;Pseudomonadales;Halieaceae;OM60(NOR5) clade;
contig_46822_301386-302851	13	Bacteria;Patescibacteria;Gracilibacteria;Candidatus Peregrinibacteria;
contig_53234_134722-136263	13	Bacteria;Verrucomicrobiota;Verrucomicrobiae;Opitutales;Puniceicoccaceae;MB11C04 marine group;
contig_5356_59966-61440	13	Bacteria;Proteobacteria;Alphaproteobacteria;SAR11 clade;Clade I;Clade Ia;
contig_54358_1239337-1240881	13	Bacteria;Proteobacteria;Gammaproteobacteria;
contig_6587_300-1823	13	Bacteria;Bacteroidota;Bacteroidia;Flavobacteriales;Crocinitomicaceae;Crocinitomix;
contig_66702_437-1898	13	Bacteria;Proteobacteria;Alphaproteobacteria;Rhodobacterales;Rhodobacteraceae;
contig_8094_58074-59575	13	Bacteria;Proteobacteria;Alphaproteobacteria;Rhodospirillales;Magnetospiraceae;uncultured;
contig_87344_11256-12789	13	Bacteria;Proteobacteria;Gammaproteobacteria;Pseudomonadales;Halieaceae;
contig_125704_94128-95648	12	Bacteria;Bacteroidota;Bacteroidia;Cytophagales;Cyclobacteriaceae;Fabibacter;
contig_27651_192510-194051	12	Bacteria;Verrucomicrobiota;Verrucomicrobiae;Opitutales;Puniceicoccaceae;MB11C04 marine group;
contig_28824_542045-543568	12	Bacteria;Deinococcota;Deinococci;Deinococcales;Trueperaceae;Truepera;
contig_59294_917-2439	12	Bacteria;Actinobacteriota;Actinobacteria;Micrococcales;Microbacteriaceae;
contig_61213_196154-197675	12	Bacteria;Actinobacteriota;Actinobacteria;PeM15;
contig_80238_54631-56156	12	Bacteria;Bacteroidota;Bacteroidia;Sphingobacteriales;NS11-12 marine group;
contig_85220_19065-20550	12	Bacteria;Proteobacteria;Alphaproteobacteria;Puniceispirillales;SAR116 clade;
contig_9374_66-1551	12	Bacteria;Proteobacteria;Alphaproteobacteria;Puniceispirillales;SAR116 clade;
contig_98606_128293-129830	12	Bacteria;Verrucomicrobiota;Verrucomicrobiae;Verrucomicrobiales;Rubritaleaceae;Luteolibacter;
contig_126420_31501-33063	11	Bacteria;Verrucomicrobiota;Verrucomicrobiae;Opitutales;Opitutaceae;
contig_130313_25114-26598	11	Bacteria;Bdellovibrionota;Bdellovibrionia;Bdellovibrionales;Bdellovibrionaceae;OM27 clade;
contig_19657_3685-5226	11	Bacteria;Verrucomicrobiota;Verrucomicrobiae;Opitutales;Puniceicoccaceae;MB11C04 marine group;
contig_19659_1981-3521	11	Bacteria;Verrucomicrobiota;Verrucomicrobiae;Opitutales;Puniceicoccaceae;MB11C04 marine group;
contig_27653_10278-11819	11	Bacteria;Verrucomicrobiota;Verrucomicrobiae;Opitutales;Puniceicoccaceae;MB11C04 marine group;
contig_36466_54910-56434	11	Bacteria;Bacteroidota;Bacteroidia;Flavobacteriales;Flavobacteriaceae;Formosa;
contig_40674_37870-39356	11	Bacteria;Proteobacteria;Alphaproteobacteria;Rhodospirillales;AEGEAN-169 marine group;
contig_43829_2424-3908	11	Bacteria;Proteobacteria;Alphaproteobacteria;SAR11 clade;Clade II;
contig_55915_231-1796	11	Bacteria;Verrucomicrobiota;Verrucomicrobiae;Pedosphaerales;Pedosphaeraceae;SCGC AAA164-E04;
contig_60754_57941-59470	11	Bacteria;Bacteroidota;Bacteroidia;Flavobacteriales;Flavobacteriaceae;NS5 marine group;
contig_87796_36238-37796	11	Bacteria;Proteobacteria;Gammaproteobacteria;Pseudomonadales;Pseudohongiellaceae;Pseudohongiella;
contig_9357_160-1645	11	Bacteria;Proteobacteria;Alphaproteobacteria;Puniceispirillales;SAR116 clade;
contig_9358_159-1644	11	Bacteria;Proteobacteria;Alphaproteobacteria;Puniceispirillales;SAR116 clade;
contig_105792_48119-49692	10	Bacteria;Actinobacteriota;Actinobacteria;Nitriliruptorales;Nitriliruptoraceae;
contig_120557_1076795-1078295	10	Bacteria;Margulisbacteria;
contig_121525_2297-3819	10	Bacteria;Actinobacteriota;Actinobacteria;Nitriliruptorales;Nitriliruptoraceae;
contig_124957_46145-47685	10	Bacteria;Verrucomicrobiota;Verrucomicrobiae;Verrucomicrobiales;Rubritaleaceae;Roseibacillus;
contig_14045_10932-12429	10	Bacteria;Proteobacteria;Alphaproteobacteria;Parvibaculales;OCS116 clade;
contig_16498_86194-87716	10	Bacteria;Actinobacteriota;Actinobacteria;Micrococcales;Microbacteriaceae;
contig_17848_14225-15698	10	Bacteria;Proteobacteria;Alphaproteobacteria;SAR11 clade;Clade II;
contig_19191_191749-193278	10	Bacteria;Bacteroidota;Bacteroidia;Flavobacteriales;Flavobacteriaceae;NS5 marine group;
contig_23713_1312-2797	10	Bacteria;Proteobacteria;Alphaproteobacteria;SAR11 clade;Clade III;
contig_32948_371101-372618	10	Bacteria;Bacteroidota;Bacteroidia;Flavobacteriales;Flavobacteriaceae;
contig_43821_2433-3916	10	Bacteria;Proteobacteria;Alphaproteobacteria;SAR11 clade;Clade II;
contig_51997_250993-252513	10	Bacteria;Actinobacteriota;Acidimicrobiia;Microtrichales;Ilumatobacteraceae;uncultured;
contig_55406_4175-5716	10	Bacteria;Verrucomicrobiota;Verrucomicrobiae;Verrucomicrobiales;Rubritaleaceae;Roseibacillus;
contig_56232_353507-355004	10	Bacteria;Cyanobacteria;Vampirivibrionia;
contig_57641_44383-45868	10	Bacteria;Proteobacteria;Alphaproteobacteria;SAR11 clade;Clade III;
contig_59300_19393-20915	10	Bacteria;Actinobacteriota;Actinobacteria;Micrococcales;Microbacteriaceae;
contig_73679_1496-2959	10	Bacteria;Proteobacteria;Alphaproteobacteria;Rhodobacterales;Rhodobacteraceae;
contig_75206_151-1625	10	Bacteria;Proteobacteria;Alphaproteobacteria;SAR11 clade;Clade I;Clade Ia;
contig_90750_20400-21941	10	Bacteria;Verrucomicrobiota;Verrucomicrobiae;Opitutales;Puniceicoccaceae;MB11C04 marine group;
contig_122421_174060-175585	9	Bacteria;Planctomycetota;Planctomycetes;Pirellulales;Pirellulaceae;uncultured;
contig_125713_1000-2571	9	Bacteria;Verrucomicrobiota;Verrucomicrobiae;Pedosphaerales;Pedosphaeraceae;SCGC AAA164-E04;
contig_128290_6897-8400	9	Bacteria;Proteobacteria;Alphaproteobacteria;
contig_128817_61108-62595	9	Bacteria;Proteobacteria;Alphaproteobacteria;Sphingomonadales;Sphingomonadaceae;
contig_17780_84621-86165	9	Bacteria;Proteobacteria;Gammaproteobacteria;Pseudomonadales;Nitrincolaceae;Marinobacterium;
contig_23594_513470-515014	9	Bacteria;Proteobacteria;Gammaproteobacteria;Coxiellales;Coxiellaceae;Coxiella;
contig_23720_5324-6809	9	Bacteria;Proteobacteria;Alphaproteobacteria;SAR11 clade;Clade III;
contig_23733_870-2355	9	Bacteria;Proteobacteria;Alphaproteobacteria;SAR11 clade;Clade III;
contig_29302_20972-22497	9	Bacteria;Firmicutes;Bacilli;Izemoplasmatales;Izemoplasmataceae;Izimaplasma;
contig_32945_3675-5192	9	Bacteria;Bacteroidota;Bacteroidia;Flavobacteriales;Flavobacteriaceae;
contig_40659_30693-32179	9	Bacteria;Proteobacteria;Alphaproteobacteria;Rhodospirillales;AEGEAN-169 marine group;
contig_41507_17539-19039	9	Bacteria;Proteobacteria;Alphaproteobacteria;Rickettsiales;Rickettsiaceae;uncultured;
contig_41818_169697-171223	9	Bacteria;Planctomycetota;Planctomycetes;Pirellulales;Pirellulaceae;uncultured;
contig_43823_2391-3876	9	Bacteria;Proteobacteria;Alphaproteobacteria;SAR11 clade;Clade II;
contig_58777_191690-193221	9	Bacteria;Bacteroidota;Bacteroidia;Chitinophagales;Saprospiraceae;uncultured;
contig_74974_3963-5496	9	Bacteria;Proteobacteria;Gammaproteobacteria;Pseudomonadales;Halieaceae;
contig_77337_105499-107021	9	Bacteria;Bacteroidota;Bacteroidia;Flavobacteriales;Flavobacteriaceae;Aquibacter;
contig_80424_264553-266040	9	Bacteria;Proteobacteria;Alphaproteobacteria;Puniceispirillales;SAR116 clade;
contig_8846_9628-11170	9	Bacteria;Proteobacteria;Gammaproteobacteria;Pseudomonadales;Nitrincolaceae;Marinobacterium;
contig_88571_356513-358056	9	Bacteria;Proteobacteria;Gammaproteobacteria;Coxiellales;Coxiellaceae;Coxiella;
contig_92184_127-1668	9	Bacteria;Proteobacteria;Gammaproteobacteria;Pseudomonadales;Nitrincolaceae;Marinobacterium;
contig_9311_311480-312965	9	Bacteria;Proteobacteria;Alphaproteobacteria;Puniceispirillales;SAR116 clade;
contig_94069_67560-69059	9	Bacteria;Proteobacteria;Alphaproteobacteria;Thalassobaculales;Nisaeaceae;OM75 clade;
contig_9432_64496-65981	9	Bacteria;Proteobacteria;Alphaproteobacteria;Puniceispirillales;SAR116 clade;
contig_96649_387043-388587	9	Bacteria;Proteobacteria;Gammaproteobacteria;Coxiellales;Coxiellaceae;Coxiella;
contig_99411_5831-7274	9	Bacteria;Proteobacteria;Alphaproteobacteria;Caulobacterales;Hyphomonadaceae;
contig_120899_166-1709	8	Bacteria;Proteobacteria;Gammaproteobacteria;Pseudomonadales;Nitrincolaceae;Marinobacterium;
contig_99029_28916-30390	8	Archaea;Thermoproteota;Nitrososphaeria;Nitrososphaerales;Nitrosopumilaceae;Nitrosopumilus
contig_121519_1158-2645	8	Bacteria;Proteobacteria;Alphaproteobacteria;SAR11 clade;Clade III;
contig_121924_146-1686	8	Bacteria;Verrucomicrobiota;Verrucomicrobiae;Opitutales;Puniceicoccaceae;MB11C04 marine group;
contig_123227_173536-175062	8	Bacteria;Planctomycetota;Planctomycetes;Pirellulales;Pirellulaceae;uncultured;
contig_123921_188-1731	8	Bacteria;Proteobacteria;Gammaproteobacteria;Pseudomonadales;Nitrincolaceae;Marinobacterium;
contig_125584_27390-28908	8	Bacteria;Planctomycetota;Planctomycetes;Planctomycetales;Rubinisphaeraceae;uncultured;	#fff2cc	S
contig_125584_29847-31363	8	Bacteria;Planctomycetota;Planctomycetes;Planctomycetales;Rubinisphaeraceae;uncultured;	#fff2cc	S
contig_127594_215406-216925	8	Bacteria;Bacteroidota;Bacteroidia;Flavobacteriales;Flavobacteriaceae;Aquibacter;
contig_131886_81820-83347	8	Bacteria;Bacteroidota;Bacteroidia;Flavobacteriales;Flavobacteriaceae;Formosa;
contig_24628_94727-96250	8	Bacteria;Actinobacteriota;Actinobacteria;Micrococcales;Microbacteriaceae;
contig_29301_110617-112141	8	Bacteria;Firmicutes;Bacilli;Izemoplasmatales;Izemoplasmataceae;Izimaplasma;
contig_31462_196047-197573	8	Bacteria;Planctomycetota;Planctomycetes;Pirellulales;Pirellulaceae;uncultured;	#bf9000	T
contig_31462_214432-215278	8	Bacteria;Planctomycetota;Planctomycetes;Pirellulales;Pirellulaceae;uncultured;	#bf9000	T
contig_43820_2445-3936	8	Bacteria;Proteobacteria;Alphaproteobacteria;SAR11 clade;Clade II;
contig_43825_2451-3933	8	Bacteria;Proteobacteria;Alphaproteobacteria;SAR11 clade;Clade II;
contig_44271_52310-53794	8	Bacteria;Proteobacteria;Alphaproteobacteria;SAR11 clade;Clade II;
contig_56591_472580-474104	8	Bacteria;Bacteroidota;Bacteroidia;Flavobacteriales;Crocinitomicaceae;Fluviicola;
contig_76942_73683-75254	8	Bacteria;Gemmatimonadota;BD2-11 terrestrial group;
contig_84399_349051-350537	8	Bacteria;Proteobacteria;Alphaproteobacteria;Puniceispirillales;SAR116 clade;
contig_88450_71565-73083	8	Bacteria;Bacteroidota;Bacteroidia;Flavobacteriales;Cryomorphaceae;uncultured;
contig_95926_1064-2523	8	Bacteria;Proteobacteria;Alphaproteobacteria;Rhodobacterales;Rhodobacteraceae;
contig_100698_23120-24645	7	Bacteria;Bacteroidota;Bacteroidia;Flavobacteriales;Flavobacteriaceae;
contig_100968_182234-183765	7	Bacteria;Bacteroidota;Bacteroidia;Chitinophagales;Saprospiraceae;uncultured;
contig_103646_87599-89128	7	Bacteria;Bacteroidota;Bacteroidia;Flavobacteriales;Flavobacteriaceae;NS5 marine group;
contig_104957_8592-10138	7	Bacteria;Proteobacteria;Gammaproteobacteria;
contig_105331_105112-106636	7	Bacteria;Proteobacteria;Gammaproteobacteria;
contig_121007_2464-3926	7	Bacteria;Patescibacteria;Gracilibacteria;Candidatus Peregrinibacteria;
contig_125402_508-2035	7	Bacteria;Actinobacteriota;Actinobacteria;Micrococcales;Microbacteriaceae;
contig_127958_45312-46832	7	Bacteria;Bacteroidota;Bacteroidia;Flavobacteriales;Cryomorphaceae;Vicingus;
contig_17568_171120-172654	7	Bacteria;Proteobacteria;Gammaproteobacteria;Pseudomonadales;KI89A clade;
contig_23127_71876-73361	7	Bacteria;Proteobacteria;Alphaproteobacteria;SAR11 clade;Clade III;
contig_23732_5302-6787	7	Bacteria;Proteobacteria;Alphaproteobacteria;SAR11 clade;Clade III;
contig_55349_69451-70949	7	Bacteria;Proteobacteria;Alphaproteobacteria;Thalassobaculales;Nisaeaceae;OM75 clade;
contig_56403_33353-34874	7	Bacteria;Bacteroidota;Bacteroidia;Flavobacteriales;Cryomorphaceae;uncultured;
contig_66703_255-1719	7	Bacteria;Proteobacteria;Alphaproteobacteria;Rhodobacterales;Rhodobacteraceae;
contig_67491_163670-165147	7	Bacteria;Patescibacteria;Gracilibacteria;Candidatus Peregrinibacteria;
contig_75656_119019-120524	7	Bacteria;Proteobacteria;Alphaproteobacteria;Rhodospirillales;Magnetospiraceae;
contig_80881_10946-12474	7	Bacteria;Bacteroidota;Bacteroidia;Flavobacteriales;Crocinitomicaceae;Fluviicola;
contig_82049_237981-239507	7	Bacteria;Bacteroidota;Rhodothermia;Rhodothermales;Rhodothermaceae;uncultured;
contig_88683_46194-47711	7	Bacteria;Bacteroidota;Bacteroidia;Flavobacteriales;Flavobacteriaceae;uncultured;
contig_92187_3148-4688	7	Bacteria;Proteobacteria;Gammaproteobacteria;Pseudomonadales;Nitrincolaceae;
contig_94926_246816-248304	7	Bacteria;Proteobacteria;Alphaproteobacteria;Puniceispirillales;SAR116 clade;
contig_98741_47610-49138	7	Bacteria;Bacteroidota;Bacteroidia;Flavobacteriales;Flavobacteriaceae;NS4 marine group;
contig_107039_527-2029	6	Bacteria;Proteobacteria;Alphaproteobacteria;
contig_10832_14958-16484	6	Bacteria;Bacteroidota;Bacteroidia;Flavobacteriales;Flavobacteriaceae;
contig_11000_65538-67079	6	Bacteria;Verrucomicrobiota;Verrucomicrobiae;Opitutales;Puniceicoccaceae;MB11C04 marine group;
contig_110675_2148-3703	6	Bacteria;Proteobacteria;Gammaproteobacteria;
contig_113318_104776-106341	6	Bacteria;Bacteroidota;Rhodothermia;Rhodothermales;Rhodothermaceae;uncultured;	#f4cccc	U
contig_113318_98551-100079	6	Bacteria;Bacteroidota;Rhodothermia;Rhodothermales;Rhodothermaceae;uncultured;	#f4cccc	U
contig_115114_31407-32900	6	Bacteria;Proteobacteria;Alphaproteobacteria;Thalassobaculales;Nisaeaceae;OM75 clade;
contig_12240_22141-23602	6	Bacteria;Proteobacteria;Alphaproteobacteria;Rhodobacterales;Rhodobacteraceae;
contig_131345_1836-3371	6	Bacteria;Proteobacteria;Gammaproteobacteria;Pseudomonadales;Litoricolaceae;Litoricola;
contig_17782_158-1702	6	Bacteria;Proteobacteria;Gammaproteobacteria;Pseudomonadales;Nitrincolaceae;
contig_19652_56200-57741	6	Bacteria;Verrucomicrobiota;Verrucomicrobiae;Opitutales;Puniceicoccaceae;MB11C04 marine group;
contig_23716_1159-2647	6	Bacteria;Proteobacteria;Alphaproteobacteria;SAR11 clade;Clade III;
contig_23735_1154-2640	6	Bacteria;Proteobacteria;Alphaproteobacteria;SAR11 clade;Clade III;
contig_3091_65742-67227	6	Bacteria;Proteobacteria;Alphaproteobacteria;SAR11 clade;Clade III;
contig_43822_2416-3901	6	Bacteria;Proteobacteria;Alphaproteobacteria;SAR11 clade;Clade II;
contig_43824_1345-2829	6	Bacteria;Proteobacteria;Alphaproteobacteria;SAR11 clade;Clade II;
contig_43841_2432-3916	6	Bacteria;Proteobacteria;Alphaproteobacteria;SAR11 clade;Clade II;
contig_56426_26601-28141	6	Bacteria;Verrucomicrobiota;Verrucomicrobiae;Verrucomicrobiales;Rubritaleaceae;Luteolibacter;
contig_63864_62140-63676	6	Bacteria;Proteobacteria;Gammaproteobacteria;Pseudomonadales;Halieaceae;OM60(NOR5) clade;
contig_67835_184736-186265	6	Bacteria;Bacteroidota;Bacteroidia;Flavobacteriales;Flavobacteriaceae;NS5 marine group;
contig_73046_79957-81490	6	Bacteria;Proteobacteria;Gammaproteobacteria;Pseudomonadales;Halieaceae;OM60(NOR5) clade;
contig_75654_148020-149526	6	Bacteria;Proteobacteria;Alphaproteobacteria;Rhodospirillales;Magnetospiraceae;uncultured;
contig_82626_101181-102708	6	Bacteria;Proteobacteria;Gammaproteobacteria;Ectothiorhodospirales;Ectothiorhodospiraceae;uncultured;
contig_84301_24496-25959	6	Bacteria;Proteobacteria;Alphaproteobacteria;Rhodobacterales;Rhodobacteraceae;Marivivens;
contig_86419_28127-29617	6	Bacteria;Proteobacteria;Alphaproteobacteria;Sphingomonadales;Sphingomonadaceae;Erythrobacter;
contig_87341_7342-8875	6	Bacteria;Proteobacteria;Gammaproteobacteria;Pseudomonadales;Halieaceae;
contig_90161_142835-144368	6	Bacteria;Bacteroidota;Bacteroidia;Chitinophagales;Saprospiraceae;uncultured;
contig_92185_3555-5100	6	Bacteria;Proteobacteria;Gammaproteobacteria;Pseudomonadales;
contig_92882_21628-23157	6	Bacteria;Bacteroidota;Bacteroidia;Flavobacteriales;Flavobacteriaceae;NS5 marine group;
contig_9452_50619-52107	6	Bacteria;Proteobacteria;Alphaproteobacteria;Puniceispirillales;SAR116 clade;
contig_100506_56085-57561	5	Bacteria;Patescibacteria;Gracilibacteria;Candidatus Peregrinibacteria;
contig_100713_62725-64269	5	Bacteria;Planctomycetota;Planctomycetes;Planctomycetales;Gimesiaceae;uncultured;
contig_101549_13027-14537	5	Bacteria;Planctomycetota;Phycisphaerae;Phycisphaerales;Phycisphaeraceae;
contig_102470_17264-18825	5	Bacteria;Bdellovibrionota;Bdellovibrionia;Bacteriovoracales;Bacteriovoracaceae;
contig_109212_16248-17777	5	Bacteria;Bacteroidota;Bacteroidia;Flavobacteriales;Flavobacteriaceae;NS5 marine group;
contig_116466_2216-3761	5	Bacteria;Proteobacteria;Gammaproteobacteria;
contig_121517_1168-2655	5	Bacteria;Proteobacteria;Alphaproteobacteria;SAR11 clade;Clade III;
contig_123738_43156-44671	5	Bacteria;Proteobacteria;Alphaproteobacteria;Rickettsiales;Rickettsiaceae;
contig_130562_26156-27718	5	Bacteria;Desulfobacterota;Desulfobulbia;Desulfobulbales;Desulfobulbaceae;uncultured;
contig_23710_1170-2655	5	Bacteria;Proteobacteria;Alphaproteobacteria;SAR11 clade;Clade III;
contig_23730_1641-3130	5	Bacteria;Proteobacteria;Alphaproteobacteria;SAR11 clade;Clade I;Clade Ia;
contig_23734_5327-6812	5	Bacteria;Proteobacteria;Alphaproteobacteria;SAR11 clade;Clade III;
contig_40670_48708-50194	5	Bacteria;Proteobacteria;Alphaproteobacteria;Rhodospirillales;AEGEAN-169 marine group;
contig_43830_2419-3903	5	Bacteria;Proteobacteria;Alphaproteobacteria;SAR11 clade;Clade II;
contig_43832_2472-3995	5	Bacteria;Proteobacteria;Alphaproteobacteria;SAR11 clade;Clade II;
contig_43843_2490-4023	5	Bacteria;Proteobacteria;Alphaproteobacteria;SAR11 clade;Clade II;
contig_57821_146673-148165	5	Bacteria;Proteobacteria;Alphaproteobacteria;Rickettsiales;Rickettsiaceae;Rickettsia;
contig_61561_38462-39982	5	Bacteria;Bacteroidota;Bacteroidia;Cytophagales;Cyclobacteriaceae;Fabibacter;
contig_86827_5612-7146	5	Bacteria;Proteobacteria;Gammaproteobacteria;Pseudomonadales;Halieaceae;
contig_91316_37048-38569	5	Bacteria;Bacteroidota;Bacteroidia;Flavobacteriales;Cryomorphaceae;Vicingus;
contig_92247_15540-17044	5	Bacteria;Proteobacteria;Alphaproteobacteria;Defluviicoccales;uncultured;
contig_95019_25548-27097	5	Bacteria;Proteobacteria;Gammaproteobacteria;Enterobacterales;Alteromonadaceae;Glaciecola;
contig_96448_58422-59918	5	Bacteria;Proteobacteria;Alphaproteobacteria;Parvibaculales;PS1 clade;
contig_96816_55242-56790	5	Bacteria;Planctomycetota;Planctomycetes;Planctomycetales;Gimesiaceae;uncultured;
contig_96921_767-1419	5	Bacteria;Proteobacteria;Alphaproteobacteria;Puniceispirillales;SAR116 clade;
contig_101524_11645-13186	4	Bacteria;Proteobacteria;Gammaproteobacteria;Coxiellales;Coxiellaceae;Coxiella;
contig_103110_4662-6191	4	Bacteria;Bacteroidota;Bacteroidia;
contig_110983_50965-52471	4	Bacteria;Proteobacteria;Alphaproteobacteria;Rhodobacterales;Rhodobacteraceae;
contig_112981_92-1566	4	Bacteria;Proteobacteria;Alphaproteobacteria;SAR11 clade;Clade I;Clade Ia;
contig_113385_21643-23167	4	Bacteria;Bacteroidota;Bacteroidia;Flavobacteriales;Cryomorphaceae;uncultured;
contig_121518_606-2091	4	Bacteria;Proteobacteria;Alphaproteobacteria;SAR11 clade;Clade III;
contig_123281_27809-29295	4	Bacteria;Proteobacteria;Alphaproteobacteria;Rhodospirillales;AEGEAN-169 marine group;
contig_128865_143526-145054	4	Bacteria;Bacteroidota;Bacteroidia;Flavobacteriales;NS9 marine group;
contig_18293_1330-2883	4	Bacteria;Proteobacteria;Gammaproteobacteria;Steroidobacterales;Woeseiaceae;Woeseia;
contig_23712_1178-2685	4	Bacteria;Proteobacteria;Alphaproteobacteria;SAR11 clade;Clade III;
contig_38617_52905-54439	4	Bacteria;Bacteroidota;Rhodothermia;Balneolales;Balneolaceae;uncultured;
contig_43848_2436-3920	4	Bacteria;Proteobacteria;Alphaproteobacteria;SAR11 clade;Clade II;
contig_46681_111442-112965	4	Bacteria;Bacteroidota;Bacteroidia;Flavobacteriales;Cryomorphaceae;	#f44336	X
contig_46681_116857-118382	4	Bacteria;Bacteroidota;Bacteroidia;Flavobacteriales;Cryomorphaceae;	#f44336	X
contig_58426_23466-24970	4	Bacteria;Proteobacteria;Alphaproteobacteria;Rhodospirillales;Rhodospirillaceae;
contig_89758_10277-11785	4	Bacteria;Proteobacteria;Alphaproteobacteria;Rhodospirillales;Magnetospiraceae;uncultured;
contig_92183_61581-63125	4	Bacteria;Proteobacteria;Gammaproteobacteria;Pseudomonadales;Nitrincolaceae;Marinobacterium;
contig_92889_10833-11290	4	Bacteria;Bacteroidota;Bacteroidia;Flavobacteriales;	#999999	A1
contig_92889_11299-11422	4	Bacteria;Bacteroidota;Bacteroidia;Flavobacteriales;	#999999	A1
contig_98588_4363-5909	4	Bacteria;Proteobacteria;Gammaproteobacteria;Coxiellales;Coxiellaceae;Coxiella;
contig_106783_660-2134	3	Bacteria;Proteobacteria;Alphaproteobacteria;SAR11 clade;Clade I;Clade Ia;
contig_111893_8104-9633	3	Bacteria;Verrucomicrobiota;Kiritimatiellae;WCHB1-41;
contig_118161_63672-65178	3	Bacteria;Proteobacteria;Alphaproteobacteria;Rickettsiales;Rickettsiaceae;uncultured;
contig_118337_44607-46141	3	Bacteria;Margulisbacteria;
contig_126503_25905-27451	3	Bacteria;Acidobacteriota;Subgroup 22;
