# Supplementary material for: Decomposing a San Francisco estuary microbiome using long-read metagenomics reveals species- and strain-level dominance from picoeukaryotes to viruses
Source: mSystems. 2024 Aug 19;9(9):e00242-24. doi: 10.1128/msystems.00242-24 (PMC11406994; doi:10.1128/msystems.00242-24)
Supplement: Table S3 — geNomad classification results for contigs classified as plasmids (Nanopore assembly). [file msystems.00242-24-s0004.xlsx]

## Sheet: Caption
Supplementary Table 3 - geNomad classification results for contigs classified as plasmids (Nanopore assembly). This data was used to make Supplementary Figure 2A.

## Sheet: consensus_plasmid_summary_origi
seq_name	length	topology	n_genes	genetic_code	plasmid_score	fdr	n_hallmarks	marker_enrichment	conjugation_genes
contig_127993	11857	Linear	18	11	0.999	0.001	0	6.3223	NA
contig_61198	82056	Linear	92	11	0.999	0.001	1	13.2238	NA
contig_110042	28918	Linear	36	11	0.999	0.001	11	18.3785	F_traG;F_traH;F_traF;F_trbC;F_traU;F_traW;virb4;F_traV;F_traK;F_traL
contig_124098	22266	Linear	31	11	0.999	0.001	0	1.6971	NA
contig_131990	3469	Linear	4	11	0.9989	0.001	0	2.1407	NA
contig_92029	28489	Linear	50	11	0.9989	0.001	0	3.6687	NA
contig_64316	11383	Linear	21	11	0.9988	0.0011	0	3.2308	NA
contig_28362	81959	Linear	76	11	0.9988	0.0011	1	13.9664	NA
contig_89407	15482	Linear	23	11	0.9988	0.0011	0	5.1969	NA
contig_121933	44970	Linear	76	11	0.9988	0.0011	0	3.95	NA
contig_130670	158322	Linear	173	11	0.9988	0.0011	0	6.1386	NA
contig_120563	67559	Linear	79	11	0.9988	0.0011	0	5.5508	NA
contig_77883	8312	Linear	15	11	0.9988	0.0011	0	2.2374	NA
contig_100628	32721	Linear	34	11	0.9988	0.0011	0	0.3427	NA
contig_38469	7692	Linear	9	11	0.9988	0.0011	0	1.5977	NA
contig_116272	40387	Linear	39	11	0.9988	0.0011	0	0.3516	NA
contig_77783	37448	Linear	57	11	0.9988	0.0011	0	3.3881	NA
contig_39060	52787	Linear	67	11	0.9988	0.0011	0	8.9762	NA
contig_88238	33270	Linear	52	11	0.9988	0.0011	0	2.1148	NA
contig_77232	29411	Linear	35	11	0.9988	0.0011	0	2.9586	NA
contig_90071	17641	Linear	21	11	0.9988	0.0012	0	2.9305	NA
contig_50983	7475	Linear	9	11	0.9988	0.0012	0	2.6364	NA
contig_64042	12113	Linear	17	11	0.9988	0.0012	0	0.4531	NA
contig_131454	38251	Linear	54	11	0.9987	0.0012	0	5.3362	NA
contig_74113	84209	Linear	98	11	0.9987	0.0012	0	11.7908	NA
contig_117823	33071	Linear	58	11	0.9987	0.0012	10	14.1746	F_traH;F_traH;F_traF;F_trbC;F_trbC;F_traU;virb4;F_traL
contig_61095	12317	Linear	19	11	0.9987	0.0012	0	1.7469	NA
contig_99410	17862	Linear	30	11	0.9987	0.0012	7	9.4026	T_virB10;T_virB9;T_virB8;T_virB8;T_virB6;T_virB6;T_virB5
contig_63386	17278	Linear	23	11	0.9987	0.0012	0	3.5474	NA
contig_104520	18205	Linear	33	11	0.9987	0.0012	0	4.7392	NA
contig_57221	22716	Linear	18	11	0.9987	0.0012	0	4.2423	NA
contig_130835	46104	Linear	50	11	0.9987	0.0012	0	6.9989	NA
contig_126225	157859	Linear	210	11	0.9987	0.0012	1	10.4918	NA
contig_93415	19346	Linear	15	11	0.9987	0.0012	0	6.5702	NA
contig_70970	20403	Linear	24	11	0.9987	0.0012	0	1.4864	NA
contig_94684	13518	Linear	22	11	0.9986	0.0012	0	1.4991	NA
contig_128697	6682	Linear	13	11	0.9986	0.0012	0	0.9891	NA
contig_117725	4872	Linear	6	11	0.9986	0.0012	0	0.7615	NA
contig_81779	15500	Linear	19	11	0.9986	0.0012	0	1.6417	NA
contig_130836	163850	Linear	178	11	0.9986	0.0012	0	2.8282	NA
contig_118370	30618	Linear	51	11	0.9986	0.0012	0	1.4243	NA
contig_94445	14224	Linear	26	11	0.9986	0.0012	0	2.9478	NA
contig_66057	10153	Linear	9	11	0.9986	0.0012	0	2.1832	NA
contig_93505	11985	Linear	13	11	0.9986	0.0012	0	0.9376	NA
contig_102410	29524	Linear	39	11	0.9986	0.0012	0	0.6067	NA
contig_105338	13744	Linear	29	11	0.9986	0.0013	0	2.9574	NA
contig_93111	7510	Linear	10	11	0.9986	0.0013	0	2.3497	NA
contig_66207	29193	Linear	37	11	0.9986	0.0013	0	1.954	NA
contig_129769	55868	Linear	87	11	0.9986	0.0013	0	1.4144	NA
contig_42254	83361	Linear	117	11	0.9986	0.0013	0	7.0635	NA
contig_84803	1927	Linear	3	11	0.9986	0.0013	0	1.7183	NA
contig_57619	17469	Linear	25	11	0.9986	0.0013	0	0.8375	NA
contig_113175	13915	Linear	21	11	0.9986	0.0013	0	1.3763	NA
contig_88141	23919	Linear	37	11	0.9986	0.0013	0	4.7061	NA
contig_122073	33309	Linear	45	11	0.9986	0.0013	0	2.1991	NA
contig_88549	11072	Linear	17	11	0.9986	0.0013	0	1.4905	NA
contig_71544	5663	Linear	10	11	0.9985	0.0013	0	1.8617	NA
contig_77258	9589	Linear	11	11	0.9985	0.0013	0	2.4227	NA
contig_76251	931	Linear	1	11	0.9985	0.0013	0	1.4745	NA
contig_46031	90778	Linear	125	11	0.9985	0.0013	0	3.5764	NA
contig_90072	10512	Linear	15	11	0.9985	0.0013	0	1.1637	NA
contig_9308	54397	Linear	53	11	0.9985	0.0013	0	4.3994	NA
contig_28279	33356	Linear	62	11	0.9985	0.0013	0	0.982	NA
contig_123986	14067	Linear	18	11	0.9985	0.0013	0	3.5559	NA
contig_114683	92008	Linear	171	11	0.9985	0.0013	0	4.3937	NA
contig_77927	17199	Linear	23	11	0.9985	0.0013	0	2.511	NA
contig_129283	97336	Linear	108	11	0.9985	0.0013	0	5.1528	NA
contig_123722	11477	Linear	19	11	0.9985	0.0013	0	1.7183	NA
contig_97196	8913	Linear	11	11	0.9985	0.0013	0	0.5918	NA
contig_39349	10005	Linear	17	11	0.9985	0.0013	0	1.4649	NA
contig_73730	4165	Linear	6	11	0.9985	0.0013	0	2.1403	NA
contig_52039	58037	Linear	68	11	0.9985	0.0013	0	7.4119	NA
contig_86443	24102	Linear	39	11	0.9985	0.0013	0	4.5771	NA
contig_110520	4504	Linear	6	11	0.9984	0.0013	0	1.2661	NA
contig_8953	83978	Linear	85	11	0.9984	0.0013	0	1.0442	NA
contig_113317	11159	Linear	19	11	0.9984	0.0013	0	3.8314	NA
contig_31835	4196	Linear	5	11	0.9984	0.0013	0	0.5822	NA
contig_51477	17155	Linear	22	11	0.9984	0.0013	0	5.8041	NA
contig_129034	20608	Linear	25	11	0.9984	0.0014	0	0.478	NA
contig_28372	9869	Linear	10	11	0.9984	0.0014	0	1.575	NA
contig_118691	23408	Linear	45	11	0.9984	0.0014	2	2.3022	I_traN;I_traI
contig_24923	10985	Linear	11	11	0.9984	0.0014	0	1.9187	NA
contig_131104	9851	Linear	13	11	0.9984	0.0014	1	1.9671	MOBP1
contig_71192	20912	Linear	19	11	0.9984	0.0014	0	2.8438	NA
contig_85621	43963	Linear	56	11	0.9984	0.0014	0	0.7883	NA
contig_86511	15333	Linear	20	11	0.9984	0.0014	0	4.5958	NA
contig_122449	27504	Linear	37	11	0.9984	0.0014	0	6.2698	NA
contig_78085	12536	Linear	19	11	0.9984	0.0014	0	3.2745	NA
contig_68499	42296	Linear	45	11	0.9984	0.0014	8	7.7369	F_traW;F_traU;F_traN;F_traF;F_traF;F_traH;F_traG
contig_128706	27137	Linear	33	11	0.9984	0.0014	0	3.0898	NA
contig_70588	6225	Linear	10	11	0.9984	0.0014	0	0.5822	NA
contig_55698	37855	Linear	38	11	0.9984	0.0014	0	1.6708	NA
contig_127890	29395	Linear	55	11	0.9984	0.0014	0	0.7775	NA
contig_38272	19388	Linear	18	11	0.9984	0.0014	0	3.68	NA
contig_132000	7868	Linear	11	11	0.9984	0.0014	0	0.8168	NA
contig_57555	12457	Linear	16	11	0.9984	0.0014	0	3.3454	NA
contig_50175	3322	Linear	7	11	0.9984	0.0014	0	1.1516	NA
contig_110366	11241	Linear	10	11	0.9984	0.0014	0	3.9859	NA
contig_83356	5301	Linear	8	11	0.9984	0.0014	0	1.1516	NA
contig_13550	55332	Linear	81	11	0.9983	0.0014	0	8.4413	NA
contig_13556	52325	Linear	59	11	0.9983	0.0014	0	6.16	NA
contig_53188	60956	Linear	72	11	0.9983	0.0014	0	5.9084	NA
contig_59972	17178	Linear	23	11	0.9983	0.0014	0	2.812	NA
contig_100378	5366	Linear	7	11	0.9983	0.0014	0	2.6786	NA
contig_123145	290293	Linear	328	11	0.9983	0.0014	0	5.2565	NA
contig_79662	4536	Linear	5	11	0.9983	0.0014	0	1.1516	NA
contig_66052	11889	Linear	15	11	0.9983	0.0014	0	3.3795	NA
contig_24922	34401	Linear	32	11	0.9983	0.0014	0	5.6045	NA
contig_75596	7209	Linear	9	11	0.9983	0.0014	0	2.4838	NA
contig_46401	13888	Linear	18	11	0.9983	0.0014	0	0.7681	NA
contig_13699	52210	Linear	54	11	0.9983	0.0014	0	5.1684	NA
contig_38271	54306	Linear	57	11	0.9983	0.0014	0	5.9775	NA
contig_54917	3147	Linear	6	11	0.9983	0.0014	0	1.1516	NA
contig_66122	6349	Linear	9	11	0.9983	0.0014	0	1.6163	NA
contig_59432	4931	Linear	7	11	0.9983	0.0014	0	1.7406	NA
contig_9572	10680	Linear	14	11	0.9983	0.0014	0	1.7315	NA
contig_83398	26376	Linear	38	11	0.9982	0.0014	0	1.5234	NA
contig_38281	34562	Linear	53	11	0.9982	0.0015	0	2.9267	NA
contig_79772	6086	Linear	5	11	0.9982	0.0015	0	3.771	NA
contig_35251	64758	Linear	68	11	0.9982	0.0015	0	6.3458	NA
contig_22323	7959	Linear	14	11	0.9982	0.0015	0	1.4154	NA
contig_39947	7635	Linear	12	11	0.9982	0.0015	0	2.5808	NA
contig_70632	12579	Linear	19	11	0.9982	0.0015	0	1.4522	NA
contig_86304	8104	Linear	15	11	0.9982	0.0015	0	1.5855	NA
contig_33826	7714	ITR	9	11	0.9982	0.0015	0	0.5822	NA
contig_13659	27414	Linear	33	11	0.9982	0.0015	0	4.1256	NA
contig_69932	76096	Linear	103	11	0.9982	0.0015	9	14.6628	F_traH;F_trbC;F_traU;virb4;F_traV;F_traK;T_virB10;T_virB9
contig_39347	9523	Linear	13	11	0.9982	0.0015	0	1.401	NA
contig_33152	45314	Linear	68	11	0.9982	0.0015	0	7.4496	NA
contig_117970	60133	Linear	71	11	0.9982	0.0015	0	6.8865	NA
contig_131487	28908	Linear	44	11	0.9982	0.0015	10	13.5472	F_traL;F_traE;F_traK;F_traB;F_traV;F_traW;F_traU;F_traF;F_traH
contig_64736	17643	Linear	18	11	0.9982	0.0015	1	3.4053	NA
contig_63106	14454	Linear	16	11	0.9982	0.0015	0	2.2213	NA
contig_97109	5755	Linear	9	11	0.9982	0.0015	0	1.6523	NA
contig_52024	11301	Linear	15	11	0.9981	0.0015	0	0.8786	NA
contig_29298	31111	Linear	37	11	0.9981	0.0015	0	3.2101	NA
contig_24940	19402	Linear	22	11	0.9981	0.0015	0	0.7636	NA
contig_37903	53224	Linear	66	11	0.9981	0.0015	0	3.1858	NA
contig_47867	33203	Linear	39	11	0.9981	0.0015	0	5.9104	NA
contig_55880	15984	Linear	15	11	0.9981	0.0015	0	3.35	NA
contig_101462	23893	Linear	22	11	0.9981	0.0015	0	4.1844	NA
contig_88836	18915	Linear	25	11	0.9981	0.0015	0	4.0226	NA
contig_63551	19075	Linear	16	11	0.9981	0.0015	0	3.7238	NA
contig_90268	9249	Linear	18	11	0.9981	0.0015	0	0.2047	NA
contig_18363	5338	Linear	9	11	0.9981	0.0015	0	2.7448	NA
contig_32100	24252	Linear	31	11	0.9981	0.0015	0	5.928	NA
contig_88813	5346	Linear	10	11	0.9981	0.0015	0	1.3503	NA
contig_79442	27283	Linear	45	11	0.998	0.0015	0	3.6744	NA
contig_74505	5790	Linear	10	11	0.998	0.0015	0	0.9566	NA
contig_35226	78057	Linear	81	11	0.998	0.0015	0	7.2663	NA
contig_9303	44379	Linear	51	11	0.998	0.0015	0	3.3434	NA
contig_87129	16994	Linear	26	11	0.998	0.0015	0	1.4036	NA
contig_112472	10639	Linear	22	11	0.998	0.0015	0	0.9595	NA
contig_107043	8774	Linear	18	11	0.998	0.0016	0	1.3086	NA
contig_34135	36103	Linear	43	11	0.9979	0.0016	0	1.561	NA
contig_53840	20078	Linear	33	11	0.9979	0.0016	0	2.1004	NA
contig_49010	20806	Linear	30	11	0.9979	0.0016	0	2.54	NA
contig_90648	16405	Linear	25	11	0.9979	0.0016	0	2.7094	NA
contig_33147	10954	Linear	12	11	0.9979	0.0016	0	1.9409	NA
contig_6199	1200	Linear	2	11	0.9979	0.0016	0	1.5707	NA
contig_69749	8617	Linear	11	11	0.9979	0.0016	0	1.1178	NA
contig_12315	12656	Linear	14	11	0.9979	0.0016	0	0.2845	NA
contig_131967	32994	Linear	34	11	0.9979	0.0016	0	3.1277	NA
contig_123757	73516	Linear	81	11	0.9979	0.0016	1	5.8174	NA
contig_56684	7014	Linear	8	11	0.9979	0.0016	0	0.5822	NA
contig_124671	8270	Linear	8	11	0.9979	0.0016	0	1.4497	NA
contig_112048	22656	Linear	44	11	0.9979	0.0016	0	1.7943	NA
contig_125598	83128	Linear	101	11	0.9979	0.0016	0	2.8967	NA
contig_35234	27843	Linear	30	11	0.9979	0.0016	0	4.6743	NA
contig_83834	12282	Linear	16	11	0.9979	0.0016	0	2.4383	NA
contig_35231	56876	Linear	54	11	0.9978	0.0016	0	5.6698	NA
contig_120494	27048	Linear	29	11	0.9978	0.0016	0	3.324	NA
contig_107695	7607	Linear	15	11	0.9978	0.0016	0	2.4696	NA
contig_107661	14604	Linear	19	11	0.9978	0.0016	0	1.7183	NA
contig_76205	30522	Linear	38	11	0.9978	0.0016	0	1.047	NA
contig_13719	44057	Linear	59	11	0.9978	0.0016	0	1.62	NA
contig_35235	17971	Linear	29	11	0.9978	0.0016	0	3.0862	NA
contig_18365	9256	Linear	12	11	0.9978	0.0016	0	2.1322	NA
contig_81411	3314	Linear	5	11	0.9977	0.0016	2	3.7182	F_traU;F_trbC
contig_91975	4752	Linear	6	11	0.9977	0.0016	0	0.6063	NA
contig_13646	40288	Linear	43	11	0.9977	0.0016	0	4.6277	NA
contig_107346	11828	Linear	16	11	0.9977	0.0016	0	0.738	NA
contig_8672	82099	Linear	89	11	0.9977	0.0016	0	8.2668	NA
contig_123681	35069	Linear	47	11	0.9977	0.0017	0	1.0995	NA
contig_88692	22428	Linear	40	11	0.9977	0.0017	0	3.1581	NA
contig_33144	20056	Linear	20	11	0.9977	0.0017	0	1.1319	NA
contig_60394	35530	Linear	43	11	0.9977	0.0017	0	0.2806	NA
contig_35252	45090	Linear	52	11	0.9977	0.0017	0	3.1345	NA
contig_66704	12852	Linear	24	11	0.9976	0.0017	0	0.7695	NA
contig_54298	22331	Linear	24	11	0.9976	0.0017	0	1.4139	NA
contig_126684	5376	Linear	7	11	0.9976	0.0017	0	1.3318	NA
contig_9388	6859	Linear	8	11	0.9976	0.0017	0	2.2391	NA
contig_33162	53942	Linear	68	11	0.9976	0.0017	0	3.6689	NA
contig_39063	11697	Linear	12	11	0.9976	0.0017	0	1.0814	NA
contig_126818	19115	Linear	38	11	0.9976	0.0017	0	2.8112	NA
contig_126423	11249	Linear	15	11	0.9976	0.0017	0	1.592	NA
contig_51320	20272	Linear	27	11	0.9975	0.0017	0	0.2623	NA
contig_35237	34025	Linear	40	11	0.9975	0.0017	0	3.0298	NA
contig_55124	20219	Linear	29	11	0.9975	0.0017	0	0.9291	NA
contig_43264	1954	Linear	1	11	0.9975	0.0017	0	1.6977	NA
contig_4333	3181	Linear	2	4	0.9975	0.0017	0	0.5822	NA
contig_52054	8277	Linear	11	11	0.9975	0.0017	0	0.8221	NA
contig_93418	8401	Linear	10	11	0.9974	0.0017	0	1.1391	NA
contig_85623	16008	Linear	23	11	0.9974	0.0017	0	1.3159	NA
contig_13531	18028	Linear	25	11	0.9973	0.0017	0	3.1439	NA
contig_36574	12068	Linear	13	11	0.9973	0.0017	0	2.0599	NA
contig_73913	19670	Linear	23	11	0.9973	0.0017	0	2.2437	NA
contig_36561	15291	Linear	16	11	0.9973	0.0017	0	1.7107	NA
contig_94135	10877	Linear	11	11	0.9973	0.0018	0	0.9237	NA
contig_35255	29166	Linear	32	11	0.9973	0.0018	0	1.8085	NA
contig_120090	33790	Linear	58	11	0.9973	0.0018	0	6.6134	NA
contig_113037	21122	Linear	36	11	0.9973	0.0018	0	2.0466	NA
contig_13633	33148	Linear	37	11	0.9972	0.0018	0	3.3764	NA
contig_122693	41503	Linear	41	11	0.9972	0.0018	0	3.7459	NA
contig_42130	11033	Linear	17	11	0.9972	0.0018	0	0.4217	NA
contig_18318	2358	Linear	5	11	0.9972	0.0018	0	0.8152	NA
contig_50266	8051	Linear	13	11	0.9972	0.0018	0	1.2576	NA
contig_124530	20649	Linear	24	11	0.9972	0.0018	3	1.7864	NA
contig_42643	12297	Linear	14	11	0.9972	0.0018	0	1.3039	NA
contig_122223	3791	Linear	7	11	0.9972	0.0018	0	1.7277	NA
contig_91167	11783	Linear	9	11	0.9971	0.0018	0	2.3005	NA
contig_9418	13805	Linear	21	11	0.9971	0.0018	0	1.2114	NA
contig_35232	10765	Linear	16	11	0.9971	0.0018	0	2.3032	NA
contig_101884	6450	Linear	9	11	0.9971	0.0018	0	1.2194	NA
contig_23747	15714	Linear	16	11	0.9971	0.0018	0	3.7041	NA
contig_70781	16447	Linear	21	11	0.9971	0.0018	2	3.0805	NA
contig_47279	18177	Linear	29	11	0.9971	0.0018	0	2.7129	NA
contig_13589	65646	Linear	76	11	0.997	0.0018	0	12.8249	T_virB9
contig_52082	6294	Linear	9	11	0.997	0.0018	0	0.8152	NA
contig_33552	33301	Linear	42	11	0.997	0.0019	0	1.6539	NA
contig_129817	13607	Linear	14	11	0.997	0.0019	0	1.1645	NA
contig_13643	70661	Linear	83	11	0.9969	0.0019	0	9.632	NA
contig_110232	36987	Linear	56	11	0.9969	0.0019	5	7.2707	F_traU;F_traW;F_traB;F_traL
contig_5758	22646	Linear	30	11	0.9968	0.0019	0	2.1282	NA
contig_13594	69398	Linear	79	11	0.9968	0.0019	0	2.1799	NA
contig_79194	80986	Linear	115	11	0.9968	0.0019	0	6.2326	T_virB11
contig_36576	13139	Linear	17	11	0.9968	0.0019	0	1.7955	NA
contig_13555	1141	Linear	1	11	0.9966	0.0019	0	1.1516	NA
contig_52199	28548	Linear	41	11	0.9966	0.0019	0	1.9444	NA
contig_63418	43726	Linear	60	11	0.9966	0.0019	0	0.4151	NA
contig_79131	96477	Linear	100	11	0.9966	0.0019	0	10.6471	NA
contig_52089	14154	Linear	19	11	0.9966	0.0019	0	1.1294	NA
contig_33158	39989	Linear	57	11	0.9966	0.0019	0	5.2225	NA
contig_88780	4530	Linear	6	11	0.9965	0.0019	0	1.2125	NA
contig_122573	14411	Linear	20	11	0.9964	0.0019	0	4.4552	NA
contig_53176	25972	Linear	21	11	0.9964	0.0019	0	1.5354	NA
contig_26369	9676	Linear	13	11	0.9964	0.002	0	0.6031	NA
contig_9367	2089	Linear	4	11	0.9964	0.002	0	2.1403	NA
contig_56048	16792	Linear	32	11	0.9964	0.002	0	0.2391	NA
contig_93116	8190	Linear	9	11	0.9963	0.002	0	0.4592	NA
contig_87295	18133	Linear	22	11	0.9963	0.002	0	1.4402	NA
contig_93736	16113	Linear	18	11	0.9962	0.002	0	1.9241	NA
contig_83377	66432	Linear	83	11	0.9962	0.002	0	7.0784	NA
contig_33157	13518	Linear	14	11	0.9962	0.002	0	1.7467	NA
contig_28611	39342	Linear	55	11	0.9962	0.002	0	2.9179	NA
contig_16798	8144	Linear	12	11	0.9962	0.002	0	0.5822	NA
contig_122222	4785	Linear	4	11	0.9961	0.002	0	1.7277	NA
contig_33653	30663	Linear	52	11	0.9961	0.002	0	2.7786	NA
contig_49975	16205	Linear	29	11	0.9961	0.002	0	2.6996	NA
contig_13603	102518	Linear	119	11	0.996	0.002	0	1.1932	NA
contig_55260	8493	Linear	14	11	0.996	0.0021	0	0.3623	NA
contig_70117	8693	Linear	14	11	0.996	0.0021	0	0.6342	NA
contig_103307	12266	Linear	19	11	0.9959	0.0021	0	0.2568	NA
contig_46411	6385	Linear	7	11	0.9959	0.0021	0	0.2003	NA
contig_52026	6363	Linear	9	11	0.9958	0.0021	0	1.0277	NA
contig_13644	33365	Linear	40	11	0.9958	0.0021	0	4.0659	NA
contig_116140	7643	Linear	12	11	0.9957	0.0021	0	0.7016	NA
contig_91976	3044	Linear	3	11	0.9957	0.0021	0	1.5162	NA
contig_91971	4336	Linear	7	11	0.9955	0.0021	0	0.3578	NA
contig_81604	14734	Linear	22	11	0.9954	0.0021	0	1.6523	NA
contig_117391	12612	Linear	23	11	0.9953	0.0021	0	1.7695	NA
contig_13536	11328	Linear	13	11	0.9953	0.0021	0	1.3317	NA
contig_9851	33090	Linear	44	11	0.9953	0.0022	0	0.1831	NA
contig_131039	13808	Linear	19	11	0.9953	0.0022	0	1.4123	NA
contig_60472	20429	Linear	30	11	0.9953	0.0022	0	3.9608	NA
contig_93263	4666	Linear	8	11	0.9952	0.0022	0	0.412	NA
contig_48800	45265	Linear	46	11	0.9951	0.0022	0	6.1696	NA
contig_52035	4776	Linear	8	11	0.995	0.0022	0	3.5737	NA
contig_88758	4072	Linear	10	11	0.995	0.0022	0	1.0121	NA
contig_66176	5959	Linear	8	11	0.995	0.0022	0	0.5822	NA
contig_89160	5372	Linear	9	11	0.9949	0.0022	0	1.3819	NA
contig_51303	2331	Linear	2	11	0.9949	0.0022	0	1.2114	NA
contig_86931	40554	Linear	39	11	0.9948	0.0023	0	4.8262	NA
contig_130110	10742	Linear	14	11	0.9947	0.0023	0	0.8166	NA
contig_127171	6172	Linear	10	11	0.9947	0.0023	1	0.5955	NA
contig_125000	10623	Linear	13	11	0.9946	0.0023	0	1.1516	NA
contig_40767	148033	Linear	150	11	0.9946	0.0023	0	2.8466	NA
contig_42462	7858	Linear	9	11	0.9945	0.0023	0	2.1571	NA
contig_94447	11573	Linear	17	11	0.9945	0.0023	0	1.7833	NA
contig_50781	9208	Linear	15	11	0.9945	0.0023	0	0.5963	NA
contig_13718	6893	Linear	15	11	0.9943	0.0023	0	0.9151	NA
contig_95925	19738	Linear	36	11	0.9943	0.0024	0	0.0104	NA
contig_126074	33671	Linear	39	11	0.9943	0.0024	0	1.5268	NA
contig_120066	19492	Linear	23	11	0.9942	0.0024	0	2.998	NA
contig_48801	55892	Linear	50	11	0.9942	0.0024	0	5.74	NA
contig_46669	26491	Linear	24	11	0.9942	0.0024	0	0.5418	NA
contig_73204	6706	Linear	8	11	0.9942	0.0024	1	2.9682	NA
contig_128645	16786	Linear	16	11	0.9941	0.0024	0	0.5278	NA
contig_89898	6509	Linear	9	11	0.9941	0.0024	0	0.3034	NA
contig_66062	9198	Linear	11	11	0.994	0.0024	0	0.7615	NA
contig_69284	22690	Linear	21	11	0.9939	0.0025	0	3.947	NA
contig_103115	41920	Linear	50	11	0.9939	0.0025	0	0.7251	NA
contig_34174	13149	Linear	17	11	0.9939	0.0025	0	2.389	NA
contig_60994	27909	Linear	31	11	0.9939	0.0025	0	0.7364	NA
contig_104900	40417	Linear	58	11	0.9938	0.0025	0	1.3422	NA
contig_13564	8903	Linear	13	11	0.9938	0.0025	0	1.1516	NA
contig_78807	13446	Linear	26	11	0.9937	0.0025	0	0.9552	NA
contig_114333	7781	Linear	16	11	0.9937	0.0025	0	1.7183	NA
contig_49793	5637	Linear	8	11	0.9937	0.0026	0	1.7183	NA
contig_131245	37160	Linear	41	11	0.9936	0.0026	0	3.5402	NA
contig_51346	12015	Linear	14	11	0.9936	0.0026	0	0.7145	NA
contig_92273	9430	Linear	16	11	0.9936	0.0026	0	1.7365	NA
contig_65041	6089	Linear	9	11	0.9935	0.0026	0	0.6063	NA
contig_63932	5558	Linear	9	11	0.9935	0.0026	0	2.0415	NA
contig_47876	41314	Linear	48	11	0.9935	0.0026	0	2.1344	NA
contig_85455	26241	Linear	16	11	0.9933	0.0026	0	1.6307	NA
contig_110920	16933	Linear	21	11	0.9932	0.0027	0	2.1867	NA
contig_99598	7135	Linear	12	11	0.9931	0.0027	1	0.4649	NA
contig_13596	6073	Linear	10	11	0.9931	0.0027	0	0.3314	NA
contig_51307	3155	Linear	4	11	0.993	0.0027	0	0.5822	NA
contig_76885	23219	DTR	34	11	0.993	0.0027	0	2.145	NA
contig_101477	18875	Linear	18	11	0.9929	0.0027	0	1.6944	NA
contig_52023	38547	Linear	41	11	0.9927	0.0027	0	1.6478	NA
contig_93112	11977	Linear	17	11	0.9927	0.0027	0	1.8584	NA
contig_107535	26093	Linear	34	11	0.9925	0.0028	0	0.3491	NA
contig_53737	43010	Linear	52	11	0.9925	0.0028	0	0.8074	NA
contig_71433	10521	Linear	16	11	0.9924	0.0028	0	0.4052	NA
contig_32110	16019	Linear	20	11	0.9924	0.0028	0	2.1607	NA
contig_59788	30776	Linear	42	11	0.9924	0.0028	0	1.1715	NA
contig_77724	25492	Linear	39	11	0.9924	0.0028	0	2.4344	NA
contig_43398	2333	Linear	3	11	0.9924	0.0029	0	2.9112	NA
contig_68039	3841	Linear	4	11	0.9923	0.0029	0	0.8152	NA
contig_58082	18933	Linear	27	11	0.9923	0.0029	0	1.4957	NA
contig_53189	38670	Linear	45	11	0.992	0.0029	0	5.1083	NA
contig_123005	14559	Linear	19	11	0.992	0.0029	0	1.0109	NA
contig_95643	10135	Linear	6	11	0.9919	0.0029	0	0.354	NA
contig_44503	96432	Linear	104	11	0.9919	0.0029	0	7.5724	NA
contig_13645	22989	Linear	26	11	0.9916	0.003	0	3.4658	NA
contig_85298	15908	Linear	15	11	0.9915	0.003	0	1.4992	NA
contig_64570	63981	Linear	67	11	0.9914	0.003	0	5.9075	NA
contig_47868	37024	Linear	36	11	0.9914	0.003	0	1.5068	NA
contig_123962	10499	Linear	11	11	0.9914	0.003	0	0.5822	NA
contig_1917	6002	Linear	11	11	0.9912	0.003	0	0.7083	NA
contig_10316	20184	Linear	28	11	0.9911	0.0031	0	2.4112	NA
contig_13480	25616	Linear	32	11	0.991	0.0031	0	5.4701	NA
contig_86347	22102	Linear	19	11	0.991	0.0031	0	4.1416	NA
contig_127055	12990	Linear	25	11	0.9909	0.0031	0	0.4608	NA
contig_131188	7142	Linear	11	11	0.9907	0.0031	0	0	NA
contig_92958	14321	Linear	23	11	0.9907	0.0031	0	2.3415	NA
contig_13552	23044	Linear	36	11	0.9907	0.0032	0	2.8299	NA
contig_57436	13284	Linear	23	11	0.9907	0.0032	0	0.4538	NA
contig_95462	8029	Linear	13	11	0.9906	0.0032	0	0.2498	NA
contig_131517	46114	Linear	62	11	0.9905	0.0032	15	17.0574	F_trbC;F_trbC;F_traW;F_traU;F_traU;F_traF;F_traF;F_traH;F_traG;F_traL;F_traE;F_traK;virb4
contig_48715	6950	Linear	11	11	0.9904	0.0032	0	3.2195	NA
contig_11793	4916	Linear	5	11	0.99	0.0033	0	0	NA
contig_18271	7561	Linear	13	11	0.9898	0.0033	0	0	NA
contig_37643	61766	Linear	72	11	0.9898	0.0033	0	3.0131	NA
contig_22322	19786	Linear	36	11	0.9897	0.0033	0	1.3526	NA
contig_48318	9847	Linear	14	11	0.9897	0.0033	0	1.7006	NA
contig_51475	27591	Linear	37	11	0.9896	0.0034	0	4.0705	NA
contig_24925	9181	Linear	12	11	0.9895	0.0034	0	1.1516	NA
contig_89437	6247	Linear	16	11	0.9895	0.0034	0	0	NA
contig_56052	6365	Linear	9	11	0.9895	0.0034	0	2.0095	NA
contig_50178	13118	Linear	16	11	0.9894	0.0034	0	1.7476	NA
contig_66123	12450	Linear	23	11	0.9892	0.0034	0	1.0324	NA
contig_98418	15752	Linear	27	11	0.9892	0.0035	0	2.7751	NA
contig_13681	19332	Linear	20	11	0.989	0.0035	1	3.5358	NA
contig_37755	25204	Linear	26	11	0.9888	0.0035	0	1.8368	NA
contig_54922	9072	Linear	11	11	0.9887	0.0035	0	1.3468	NA
contig_41175	5282	Linear	8	11	0.9885	0.0036	0	0.8355	NA
contig_93186	16089	Linear	14	11	0.9884	0.0036	0	0	NA
contig_128431	47873	Linear	47	11	0.9883	0.0036	0	5.1099	NA
contig_82765	4463	Linear	9	11	0.9881	0.0036	0	0.799	NA
contig_48788	56890	Linear	67	11	0.9878	0.0036	0	6.6413	NA
contig_80024	32524	Linear	37	11	0.9877	0.0037	0	0.7929	NA
contig_122074	14450	Linear	17	11	0.9876	0.0037	0	1.0698	NA
contig_65434	2674	Linear	2	11	0.9875	0.0037	0	0	NA
contig_27911	34591	Linear	48	11	0.9875	0.0037	0	0.4125	NA
contig_13609	7463	Linear	10	11	0.9874	0.0038	0	2.3032	NA
contig_115379	26801	Linear	34	11	0.9873	0.0038	0	2.8483	NA
contig_13541	22894	Linear	25	11	0.9873	0.0038	0	4.155	NA
contig_23387	121492	Linear	145	11	0.9872	0.0038	0	7.055	NA
contig_88635	17801	Linear	27	11	0.9871	0.0039	0	2.4178	NA
contig_81649	9852	Linear	14	11	0.987	0.0039	0	0.9452	NA
contig_46399	7385	Linear	11	11	0.987	0.0039	0	0.1516	NA
contig_73834	21462	Linear	33	11	0.987	0.0039	0	2.5201	T_virB9
contig_66058	9604	Linear	13	11	0.9869	0.0039	0	1.5337	NA
contig_120475	30937	Linear	42	11	0.9868	0.004	0	1.8868	NA
contig_44523	6833	Linear	18	11	0.9867	0.004	0	1.116	NA
contig_120981	39048	Linear	52	11	0.9866	0.004	0	2.7832	NA
contig_16781	39165	Linear	35	11	0.9864	0.004	0	2.6758	NA
contig_8671	15102	Linear	15	11	0.9864	0.0041	0	1.9965	NA
contig_96076	5015	Linear	6	11	0.9864	0.0041	0	0	NA
contig_101327	30001	Linear	32	11	0.9864	0.0041	0	1.4884	NA
contig_128292	20283	Linear	37	11	0.9863	0.0041	0	0.4569	NA
contig_66331	17279	Linear	34	11	0.9863	0.0042	0	0.7522	NA
contig_123081	29381	Linear	34	11	0.986	0.0042	0	1.5152	NA
contig_87826	24404	Linear	20	11	0.986	0.0042	0	3.4739	NA
contig_90815	65502	Linear	109	11	0.9854	0.0042	0	2.8216	NA
contig_85000	15485	Linear	25	11	0.9853	0.0043	0	1.7641	NA
contig_116102	11327	Linear	13	11	0.9853	0.0043	0	1.269	NA
contig_50850	14915	Linear	22	11	0.9852	0.0043	0	1.7847	NA
contig_129957	12912	Linear	11	11	0.9852	0.0043	0	0	NA
contig_83684	18224	Linear	33	11	0.985	0.0044	0	1.1112	NA
contig_16031	13619	Linear	21	11	0.9849	0.0044	0	0.3457	NA
contig_81842	11845	Linear	11	11	0.9848	0.0044	0	0.1592	NA
contig_81973	14042	Linear	15	11	0.9845	0.0045	0	0.9581	NA
contig_83875	15225	Linear	20	11	0.9845	0.0045	0	2.4184	NA
contig_91459	6907	Linear	9	11	0.9845	0.0045	0	0.6483	NA
contig_91204	17792	Linear	24	11	0.9844	0.0045	1	3.0055	NA
contig_93433	6088	Linear	8	11	0.9844	0.0046	0	0	NA
contig_9766	15844	Linear	18	11	0.9843	0.0046	0	2.0823	NA
contig_93932	5743	Linear	10	11	0.984	0.0046	0	0.33	NA
contig_35067	16698	Linear	23	11	0.984	0.0046	0	0.7907	NA
contig_13475	637	Linear	1	11	0.9839	0.0047	0	1.1516	NA
contig_33983	43494	Linear	53	11	0.9837	0.0047	0	1.6017	NA
contig_38951	1895	Linear	3	11	0.9835	0.0047	0	1.2568	NA
contig_25855	11842	Linear	15	11	0.9835	0.0048	0	3.8296	NA
contig_115354	2179	Linear	4	11	0.9831	0.0048	0	0.8152	NA
contig_117073	18622	Linear	31	11	0.983	0.0048	0	3.1493	NA
contig_77563	20658	Linear	27	11	0.9829	0.0048	0	2.3931	NA
contig_102917	4657	Linear	8	11	0.9829	0.0049	0	0.716	NA
contig_64569	3212	Linear	6	11	0.9828	0.0049	0	1.1516	NA
contig_24924	21843	Linear	18	11	0.9827	0.0049	0	2.8038	NA
contig_121218	37014	Linear	58	11	0.9826	0.005	0	2.4044	NA
contig_42772	9922	Linear	10	11	0.9826	0.005	0	2.9642	NA
contig_102439	23946	Linear	31	11	0.9825	0.005	0	0.4822	NA
contig_60995	4994	Linear	7	11	0.9825	0.005	0	1.1516	NA
contig_16426	8223	Linear	9	11	0.9825	0.0051	0	0.5687	NA
contig_13619	4625	Linear	5	11	0.9824	0.0051	0	1.3814	NA
contig_92769	17477	Linear	14	11	0.9823	0.0051	0	3.3171	NA
contig_25748	15319	Linear	25	11	0.9822	0.0052	0	2.7534	NA
contig_76177	15932	Linear	23	11	0.9821	0.0052	0	0.6817	NA
contig_48127	6006	Linear	14	11	0.982	0.0052	0	0.5879	NA
contig_78026	7078	Linear	9	11	0.9817	0.0053	0	0.4325	NA
contig_80269	8441	Linear	13	11	0.9816	0.0053	0	0	NA
contig_69617	5869	Linear	5	11	0.9816	0.0053	0	0	NA
contig_13532	19011	Linear	18	11	0.9816	0.0053	0	0.9218	NA
contig_87776	9753	Linear	17	11	0.9814	0.0054	0	1.0277	NA
contig_60972	55536	Linear	18	11	0.9814	0.0054	0	5.3028	NA
contig_52449	9376	Linear	19	11	0.9812	0.0054	0	0.5822	NA
contig_81650	37647	Linear	37	11	0.9812	0.0055	0	0.5069	NA
contig_33141	11334	Linear	17	11	0.9811	0.0055	0	2.2843	NA
contig_63387	3536	Linear	8	11	0.981	0.0055	0	1.0224	NA
contig_23635	10378	Linear	15	11	0.9809	0.0056	0	3.8983	NA
contig_120109	4114	Linear	6	11	0.9809	0.0056	0	0.189	NA
contig_13476	63475	Linear	66	11	0.9808	0.0056	0	6.0851	NA
contig_85857	8002	Linear	11	11	0.9806	0.0056	0	1.2125	NA
contig_13431	8624	Linear	8	11	0.9805	0.0057	0	1.5651	NA
contig_36247	36084	Linear	42	11	0.9805	0.0057	0	0.4602	NA
contig_12967	10410	Linear	6	11	0.9805	0.0057	0	1.2568	NA
contig_96234	4689	Linear	10	11	0.9804	0.0058	0	0.4726	NA
contig_31353	6083	Linear	8	11	0.9804	0.0058	0	0	NA
contig_33984	9829	Linear	12	11	0.9802	0.0058	0	1.3814	NA
contig_79567	8402	Linear	11	11	0.9801	0.0059	0	1.0879	NA
contig_77092	17825	Linear	27	11	0.9801	0.0059	0	2.182	NA
contig_16047	15051	Linear	30	11	0.9801	0.0059	0	0.5884	NA
contig_57912	26578	Linear	37	11	0.9799	0.006	0	2.6376	NA
contig_70038	17609	Linear	17	11	0.9798	0.006	0	0	NA
contig_4699	6199	Linear	7	11	0.9798	0.006	0	0	NA
contig_25715	35181	Linear	57	11	0.9797	0.006	0	0.8783	NA
contig_32104	3032	Linear	3	11	0.9796	0.0061	0	1.1446	NA
contig_53241	36536	Linear	48	11	0.9795	0.0061	0	0.9541	NA
contig_67960	4381	Linear	10	11	0.9795	0.0061	0	1.3119	NA
contig_46671	3226	Linear	5	11	0.9795	0.0062	0	1.1516	NA
contig_83065	10957	Linear	12	11	0.9794	0.0062	0	0.9192	NA
contig_93639	6440	Linear	5	11	0.9792	0.0062	0	0.4405	NA
contig_12246	27684	Linear	45	11	0.9792	0.0063	0	0.9024	NA
contig_120955	7935	Linear	6	11	0.9792	0.0063	0	0	NA
contig_8137	4011	Linear	4	11	0.979	0.0063	0	0	NA
contig_32109	49399	Linear	61	11	0.979	0.0064	0	2.7918	NA
contig_11776	4352	Linear	4	11	0.9789	0.0064	0	0	NA
contig_93533	4668	Linear	5	11	0.9789	0.0064	0	0.5822	NA
contig_60305	17103	Linear	23	11	0.9788	0.0065	0	5.0452	NA
contig_120880	10023	Linear	13	11	0.9786	0.0065	0	2.0455	NA
contig_12244	37414	Linear	42	11	0.9786	0.0065	0	1.4807	NA
contig_61092	31094	Linear	39	11	0.9784	0.0065	0	3.4448	NA
contig_12070	8422	Linear	14	11	0.9783	0.0066	0	0	NA
contig_92563	7196	Linear	10	11	0.9782	0.0066	0	0	NA
contig_118029	19373	Linear	24	11	0.9781	0.0066	0	1.7967	NA
contig_120126	34433	Linear	37	11	0.9781	0.0067	0	2.5331	NA
contig_39953	7554	Linear	8	11	0.9779	0.0067	0	1.2114	NA
contig_78835	20850	Linear	28	11	0.9778	0.0067	0	1.5522	NA
contig_17526	5402	Linear	5	11	0.9778	0.0068	0	0.5304	NA
contig_96366	10346	Linear	13	11	0.9776	0.0068	0	0.5029	NA
contig_40117	1921	Linear	3	11	0.9776	0.0068	0	1.6305	NA
contig_50705	13892	Linear	22	11	0.9775	0.0069	0	1.4715	NA
contig_74608	17946	Linear	27	11	0.9775	0.0069	0	0.1402	NA
contig_97227	2347	Linear	5	11	0.9774	0.0069	0	0	NA
contig_60639	4866	Linear	10	11	0.9774	0.007	0	0	NA
contig_71947	9994	Linear	14	11	0.9774	0.007	0	1.5383	NA
contig_114711	32805	Linear	47	11	0.9773	0.007	7	9.9449	F_traG;F_traH;F_traU;F_traW;virb4;F_traL
contig_114985	8354	Linear	12	11	0.9773	0.0071	0	1.1296	NA
contig_79130	9302	Linear	17	11	0.9772	0.0071	0	0	NA
contig_123704	4255	Linear	10	11	0.9772	0.0071	0	0.6894	NA
contig_59667	4144	Linear	5	11	0.9771	0.0072	0	1.4628	NA
contig_13675	22483	Linear	21	11	0.9771	0.0072	0	1.5379	NA
contig_125144	37575	Linear	40	11	0.977	0.0072	0	2.4082	NA
contig_70586	8552	Linear	10	11	0.9768	0.0072	0	3.6159	NA
contig_37756	4255	Linear	5	11	0.9768	0.0073	0	1.8844	NA
contig_67145	17310	Linear	27	11	0.9767	0.0073	0	1.6473	NA
contig_39968	13271	Linear	17	11	0.9766	0.0073	0	2.0546	NA
contig_125189	25642	Linear	25	11	0.9766	0.0074	0	2.2029	NA
contig_16413	5300	Linear	9	11	0.9765	0.0074	0	0.418	NA
contig_119224	15451	Linear	26	11	0.9765	0.0074	0	1.1945	NA
contig_29313	10408	Linear	18	11	0.9765	0.0075	0	0.8131	NA
contig_88856	7238	Linear	8	11	0.9763	0.0075	0	0	NA
contig_105123	20460	Linear	28	11	0.9763	0.0075	0	0.7269	NA
contig_59786	1937	Linear	2	11	0.9763	0.0076	0	0	NA
contig_84802	12902	Linear	19	11	0.9763	0.0076	0	0.7277	NA
contig_51912	10620	Linear	14	11	0.9762	0.0076	0	0.3918	NA
contig_118898	13970	Linear	23	11	0.9762	0.0077	0	0	NA
contig_84120	4002	Linear	4	11	0.976	0.0077	0	1.2274	NA
contig_68426	4601	Linear	7	11	0.976	0.0077	0	0.1405	NA
contig_121980	42350	Linear	69	11	0.9759	0.0078	0	1.8664	NA
contig_115344	16950	Linear	28	11	0.9759	0.0078	0	1.0559	NA
contig_25985	23790	Linear	25	11	0.9754	0.0078	0	1.6641	NA
contig_131670	7341	Linear	13	11	0.9754	0.0079	0	0	NA
contig_47725	26508	Linear	29	11	0.9754	0.0079	0	2.5593	NA
contig_118368	13091	Linear	26	11	0.9752	0.0079	0	1.1065	NA
contig_57220	19620	Linear	18	11	0.9752	0.008	0	4.1118	NA
contig_103436	36746	Linear	70	11	0.9751	0.008	0	0.415	NA
contig_9724	16884	Linear	22	11	0.975	0.008	0	2.2689	NA
contig_66329	10979	Linear	21	11	0.975	0.008	0	0.2104	NA
contig_72472	6599	Linear	10	4	0.9748	0.0081	0	0	NA
contig_84354	8908	Linear	12	11	0.9748	0.0081	0	0	NA
contig_129253	7080	Linear	14	11	0.9747	0.0081	0	0	NA
contig_52565	8686	Linear	18	11	0.9747	0.0082	0	1.6786	NA
contig_107603	27475	Linear	39	11	0.9746	0.0082	0	0.1784	NA
contig_79195	34026	Linear	42	11	0.9746	0.0082	0	3.1408	NA
contig_84585	14061	Linear	20	11	0.9745	0.0083	0	0.0052	NA
contig_120501	16390	Linear	15	11	0.9745	0.0083	0	0.7335	NA
contig_76130	40969	Linear	48	11	0.9745	0.0083	0	3.0512	NA
contig_55261	19440	Linear	21	11	0.9744	0.0084	0	0.3181	NA
contig_118102	22644	Linear	27	11	0.9743	0.0084	0	1.9922	NA
contig_84760	8598	Linear	12	11	0.9742	0.0084	0	0	NA
contig_83586	5973	Linear	9	11	0.9742	0.0085	0	0	NA
contig_57982	18002	Linear	24	11	0.9742	0.0085	0	3.8323	NA
contig_35228	13978	Linear	12	11	0.9742	0.0085	0	0.7646	NA
contig_10318	3842	Linear	4	11	0.9741	0.0086	0	1.6911	NA
contig_72204	22965	Linear	24	11	0.9736	0.0086	0	0.0219	NA
contig_118940	5626	Linear	9	11	0.9736	0.0086	0	0	NA
contig_92455	8785	Linear	16	11	0.9735	0.0087	0	0.9779	NA
contig_82369	34501	Linear	50	11	0.9735	0.0087	0	2.1386	NA
contig_9410	12049	Linear	15	11	0.9734	0.0087	0	1.6156	NA
contig_122690	14096	Linear	18	11	0.9733	0.0088	0	0.0008	NA
contig_82246	7919	Linear	8	11	0.9733	0.0088	0	0	NA
contig_28367	20892	Linear	37	11	0.9732	0.0088	0	0.2893	NA
contig_51298	1179	Linear	2	11	0.973	0.0089	0	0.2554	NA
contig_127038	8025	Linear	6	11	0.973	0.0089	0	0	NA
contig_74336	7801	Linear	13	11	0.9729	0.0089	0	0.4592	NA
contig_88328	12391	Linear	24	11	0.9728	0.009	0	1.3287	NA
contig_13776	14041	Linear	22	11	0.9727	0.009	0	0.1413	NA
contig_63416	9770	Linear	15	11	0.9727	0.009	0	1.0228	NA
contig_12966	23387	Linear	28	11	0.9727	0.0091	1	3.1901	NA
contig_129662	9951	Linear	13	11	0.9726	0.0091	1	1.2834	NA
contig_127598	10156	Linear	15	11	0.9723	0.0091	0	1.7631	NA
contig_54976	11221	Linear	11	11	0.9723	0.0092	0	1.7616	NA
contig_127027	42099	Linear	52	11	0.9722	0.0092	0	4.0465	NA
contig_119975	22376	Linear	29	11	0.972	0.0092	0	2.8004	NA
contig_113883	30880	Linear	47	11	0.972	0.0093	0	0.8631	NA
contig_92542	4309	Linear	8	11	0.972	0.0093	0	0.2241	NA
contig_47264	5893	Linear	11	11	0.9719	0.0093	0	0.2794	NA
contig_38470	45964	Linear	71	11	0.9719	0.0094	0	2.5037	NA
contig_50173	23457	Linear	27	11	0.9718	0.0094	0	1.9632	NA
contig_39346	10713	Linear	19	11	0.9714	0.0094	0	1.5166	NA
contig_21022	22385	Linear	25	11	0.9711	0.0095	0	1.0623	NA
contig_35236	25351	Linear	23	11	0.971	0.0095	0	2.1223	NA
contig_64028	12453	Linear	13	11	0.9709	0.0095	0	0.5832	NA
contig_29314	7670	Linear	9	11	0.9707	0.0096	0	0.2417	NA
contig_107823	26653	Linear	39	11	0.9707	0.0096	0	1.0345	NA
contig_58385	10791	Linear	15	11	0.9707	0.0096	0	0	NA
contig_87297	25907	Linear	29	11	0.9707	0.0097	0	0.2453	NA
contig_45409	7098	Linear	11	11	0.9705	0.0097	0	0	NA
contig_107222	24309	Linear	43	11	0.9705	0.0097	0	0.7222	NA
contig_93965	32411	Linear	39	11	0.9704	0.0098	0	1.7006	NA
contig_68281	5383	Linear	7	11	0.9704	0.0098	0	0.2724	NA
contig_85830	7397	Linear	8	11	0.9704	0.0098	0	1.6312	NA
contig_9424	6467	Linear	6	11	0.9704	0.0099	0	0.6817	NA
contig_127216	8371	Linear	14	11	0.9703	0.0099	0	0	NA
contig_110365	51260	Linear	52	11	0.9703	0.0099	0	7.7939	NA
contig_71490	11000	Linear	20	11	0.9702	0.01	0	1.3815	NA
contig_57556	12364	Linear	12	11	0.9702	0.01	0	0	NA
contig_44526	21029	Linear	29	11	0.9702	0.01	0	0.4977	NA
contig_13604	31873	Linear	39	11	0.9701	0.0101	0	1.4598	NA
contig_105348	4638	Linear	4	4	0.97	0.0101	0	0	NA
contig_118795	23828	Linear	38	11	0.97	0.0101	0	4.013	NA
contig_107334	21193	Linear	38	11	0.97	0.0102	0	2.623	NA
contig_57294	2282	Linear	4	11	0.97	0.0102	0	0.9917	NA
contig_16478	7069	Linear	6	11	0.9698	0.0102	0	0.418	NA
contig_111619	37670	Linear	65	11	0.9698	0.0103	0	1.8467	NA
contig_21017	47916	Linear	58	11	0.9696	0.0103	0	0.8326	NA
contig_20402	8061	Linear	10	11	0.9696	0.0103	0	0.9826	NA
contig_95638	6038	Linear	6	11	0.9695	0.0104	0	0	NA
contig_47380	10235	Linear	18	11	0.9694	0.0104	0	0.9543	NA
contig_67505	11397	Linear	21	11	0.9694	0.0105	0	1.5838	NA
contig_35010	5300	Linear	11	11	0.969	0.0105	0	0	NA
contig_81841	18326	Linear	20	11	0.9689	0.0105	0	1.0682	NA
contig_23417	25213	Linear	29	11	0.9688	0.0106	0	0.4735	NA
contig_64903	9218	Linear	14	11	0.9687	0.0106	0	1.9475	NA
contig_77855	8215	Linear	15	11	0.9686	0.0106	0	0	NA
contig_71333	16597	Linear	23	11	0.9686	0.0107	0	0.996	NA
contig_43758	11145	Linear	21	11	0.9685	0.0107	0	0.4183	NA
contig_96544	10856	Linear	13	11	0.9684	0.0107	0	0.5712	NA
contig_64644	9492	Linear	16	11	0.9684	0.0108	0	1.7934	NA
contig_38480	24170	Linear	28	11	0.9684	0.0108	0	2.363	NA
contig_81599	2505	Linear	3	11	0.9683	0.0108	0	0	NA
contig_57063	8096	Linear	8	11	0.9682	0.0109	0	3.56	NA
contig_131359	131127	Linear	186	11	0.9682	0.0109	0	2.1927	NA
contig_33579	4509	Linear	4	11	0.9682	0.0109	0	0	NA
contig_83568	13260	Linear	20	11	0.9681	0.011	0	0	NA
contig_94477	6721	Linear	9	11	0.9681	0.011	0	0	NA
contig_118170	7624	Linear	17	11	0.9681	0.011	0	0	NA
contig_11585	40836	Linear	66	11	0.9678	0.0111	0	5.1377	NA
contig_68620	4924	Linear	7	11	0.9677	0.0111	0	0.5804	NA
contig_18273	6606	Linear	6	11	0.9677	0.0111	0	0	NA
contig_32105	38350	Linear	44	11	0.9677	0.0112	0	7.6521	NA
contig_56701	5300	Linear	11	11	0.9676	0.0112	0	0.7612	NA
contig_36438	9661	Linear	10	11	0.9676	0.0112	0	0.7725	NA
contig_85650	12099	Linear	22	11	0.9675	0.0113	0	0.2759	NA
contig_92979	7459	Linear	18	11	0.9673	0.0113	0	0	NA
contig_83265	6255	Linear	9	11	0.9671	0.0113	0	1.5912	NA
contig_78805	5018	Linear	3	11	0.967	0.0114	0	0	NA
contig_53836	11849	Linear	12	11	0.967	0.0114	0	0.7522	NA
contig_93410	817	Linear	1	11	0.9669	0.0115	0	1.1516	NA
contig_49148	28790	Linear	33	11	0.9668	0.0115	0	2.1521	NA
contig_36437	3796	Linear	6	11	0.9668	0.0115	0	0.7725	NA
contig_88765	23404	Linear	19	11	0.9667	0.0116	0	0.7428	NA
contig_73739	8751	Linear	13	11	0.9667	0.0116	0	1.0237	NA
contig_52411	60425	Linear	71	11	0.9663	0.0116	0	1.0707	NA
contig_105087	17949	Linear	30	11	0.9662	0.0117	0	0.09	NA
contig_99033	75861	Linear	89	11	0.9662	0.0117	0	3.3298	NA
contig_78713	6581	Linear	8	11	0.966	0.0117	0	0	NA
contig_121585	35523	Linear	36	11	0.9658	0.0118	0	3.8427	NA
contig_54299	28505	Linear	29	11	0.9658	0.0118	0	2.0813	NA
contig_54115	12150	Linear	13	11	0.9658	0.0118	0	3.6292	NA
contig_33139	77633	Linear	99	11	0.9657	0.0119	0	4.2464	NA
contig_128247	17404	Linear	30	11	0.9656	0.0119	0	0.952	NA
contig_54994	4213	Linear	5	11	0.9653	0.0119	0	0	NA
contig_93229	16156	Linear	16	11	0.9653	0.012	0	0.3105	NA
contig_58120	16460	Linear	19	11	0.9652	0.012	0	1.5496	NA
contig_11787	12738	Linear	19	11	0.9652	0.012	0	0.7034	NA
contig_55492	7098	Linear	8	11	0.9652	0.0121	0	0.5372	NA
contig_77185	5071	Linear	7	11	0.965	0.0121	0	0	NA
contig_85460	14563	Linear	25	11	0.9649	0.0122	0	2.3424	NA
contig_122704	35575	Linear	45	11	0.9648	0.0122	0	3.2223	NA
contig_107055	66228	Linear	84	11	0.9648	0.0122	0	2.0156	NA
contig_78403	7532	Linear	11	11	0.9647	0.0123	0	0	NA
contig_33153	7344	Linear	5	11	0.9646	0.0123	0	0.3817	NA
contig_17963	3693	Linear	6	11	0.9645	0.0123	0	0	NA
contig_115474	26838	Linear	61	11	0.9644	0.0124	0	4.3678	NA
contig_84245	7969	Linear	20	11	0.9644	0.0124	0	0	NA
contig_23388	19837	Linear	28	11	0.9643	0.0124	0	0.9061	NA
contig_123088	13575	Linear	14	11	0.9643	0.0125	0	0.4736	NA
contig_13671	83242	Linear	86	11	0.9643	0.0125	0	8.2425	NA
contig_83096	23328	Linear	24	11	0.9643	0.0125	0	1.7754	NA
contig_95842	17333	Linear	20	11	0.9642	0.0126	0	0.5057	NA
contig_57028	9245	Linear	16	11	0.9642	0.0126	0	0.9016	NA
contig_120306	20102	Linear	22	11	0.9641	0.0127	0	3.0958	NA
contig_75951	16789	Linear	27	11	0.964	0.0127	0	0.7585	NA
contig_125999	17147	Linear	32	11	0.9639	0.0127	0	1.2624	NA
contig_62871	5885	Linear	11	11	0.9638	0.0128	0	0	NA
contig_103403	6072	Linear	8	11	0.9638	0.0128	0	0	NA
contig_43896	3261	Linear	8	11	0.9637	0.0128	0	0	NA
contig_122845	29935	Linear	25	11	0.9637	0.0129	0	1.2684	NA
contig_83687	6844	Linear	11	11	0.9635	0.0129	0	0.2072	NA
contig_131743	3916	Linear	8	11	0.9635	0.0129	0	0	NA
contig_60737	13689	Linear	16	11	0.9635	0.013	0	0	NA
contig_89902	21991	Linear	20	11	0.9634	0.013	0	1.6934	NA
contig_123381	47536	Linear	65	11	0.9633	0.013	0	0.9224	NA
contig_71190	6661	Linear	7	11	0.9633	0.0131	0	0	NA
contig_132044	15217	Linear	18	11	0.9632	0.0131	0	0.2643	NA
contig_5266	6023	Linear	11	11	0.9631	0.0131	0	1.7277	NA
contig_85988	36389	Linear	55	11	0.963	0.0132	0	2.1944	NA
contig_54927	22026	Linear	21	11	0.9629	0.0132	0	4.0668	NA
contig_36572	53518	Linear	53	11	0.9628	0.0133	0	3.6996	NA
contig_97463	3163	Linear	3	11	0.9627	0.0133	0	0.8355	NA
contig_89195	17789	Linear	23	11	0.9627	0.0133	0	0.9726	NA
contig_99995	10795	Linear	16	11	0.9626	0.0134	0	0	NA
contig_59980	10963	Linear	14	11	0.9626	0.0134	0	0.2802	NA
contig_113824	6595	Linear	12	11	0.9626	0.0134	0	0	NA
contig_21023	5072	Linear	6	11	0.9625	0.0135	0	0	NA
contig_7227	28803	Linear	34	11	0.9624	0.0135	0	1.0429	NA
contig_17745	11925	Linear	13	11	0.9623	0.0135	0	1.3357	NA
contig_7787	23388	Linear	27	11	0.9623	0.0136	0	3.6521	NA
contig_95231	6586	Linear	11	11	0.9622	0.0136	0	0	NA
contig_70338	11866	Linear	14	11	0.9621	0.0136	0	0.0458	NA
contig_11482	35201	Linear	51	11	0.962	0.0137	0	1.6429	NA
contig_109385	12215	Linear	15	11	0.9619	0.0137	1	2.3994	NA
contig_45297	8355	Linear	9	11	0.9618	0.0137	0	0	NA
contig_131934	6668	Linear	7	11	0.9617	0.0138	0	0	NA
contig_62986	4273	Linear	6	11	0.9617	0.0138	0	0	NA
contig_93115	9931	Linear	13	11	0.9615	0.0139	0	1.6605	NA
contig_37435	11884	Linear	8	11	0.9614	0.0139	0	0.6401	NA
contig_111606	10160	Linear	18	11	0.9614	0.0139	0	0	NA
contig_13569	78465	Linear	83	11	0.9614	0.014	0	2.1772	NA
contig_32410	19415	Linear	24	11	0.9614	0.014	0	1.4114	NA
contig_131054	40115	Linear	69	11	0.9614	0.014	0	0.3094	NA
contig_90095	9169	Linear	16	11	0.9612	0.0141	0	0.3276	NA
contig_20625	25791	Linear	23	11	0.9612	0.0141	0	2.508	NA
contig_50183	16808	Linear	19	11	0.9612	0.0141	0	3.3426	NA
contig_55176	4844	Linear	3	11	0.9611	0.0142	0	1.7173	NA
contig_106790	24613	Linear	36	11	0.961	0.0142	0	4.6325	NA
contig_68641	11285	Linear	16	11	0.9609	0.0142	0	1.0657	NA
contig_21656	13824	Linear	22	11	0.9609	0.0143	0	0.3416	NA
contig_13649	30164	Linear	28	11	0.9609	0.0143	0	2.4364	NA
contig_12646	90260	Linear	90	11	0.9603	0.0144	0	9.5382	NA
contig_92804	8022	Linear	19	11	0.9603	0.0144	0	0	NA
contig_9710	8722	Linear	15	11	0.9602	0.0144	0	0	NA
contig_104946	7016	Linear	12	11	0.9602	0.0145	0	0.3041	NA
contig_36902	39119	Linear	68	11	0.9601	0.0145	0	4.4806	NA
contig_122341	17638	Linear	21	11	0.96	0.0145	0	3.1702	NA
contig_87298	13021	Linear	17	11	0.9599	0.0146	0	2.1494	NA
contig_121954	32285	Linear	31	11	0.9598	0.0146	0	1.3832	NA
contig_13489	1785	Linear	2	11	0.9598	0.0146	0	1.257	NA
contig_97187	5560	Linear	9	11	0.9598	0.0147	0	0.9566	NA
contig_127393	7618	Linear	6	11	0.9597	0.0147	0	0.5363	NA
contig_91787	19027	Linear	36	11	0.9596	0.0147	0	1.0341	NA
contig_120554	21955	Linear	31	11	0.9595	0.0148	0	1.2926	NA
contig_103876	20113	Linear	21	11	0.9594	0.0148	0	1.0062	NA
contig_8051	21668	Linear	27	11	0.9594	0.0149	0	1.2752	NA
contig_9314	5734	Linear	10	11	0.9593	0.0149	0	0.3043	NA
contig_61716	3571	Linear	6	11	0.9593	0.0149	0	2.0827	NA
contig_107327	15711	Linear	23	11	0.9592	0.015	0	1.2243	NA
contig_36564	26725	Linear	37	11	0.9592	0.015	0	1.1548	NA
contig_65433	3194	Linear	1	11	0.9591	0.015	0	0	NA
contig_79565	5686	Linear	9	11	0.9591	0.0151	0	0.3204	NA
contig_100703	13935	Linear	17	11	0.9591	0.0151	0	1.2816	NA
contig_65866	8131	Linear	15	11	0.9591	0.0151	0	0.3147	NA
contig_118905	5699	Linear	8	11	0.959	0.0152	0	0	NA
contig_104226	4403	Linear	6	11	0.9589	0.0152	0	1.4636	NA
contig_22048	2163	Linear	3	11	0.9587	0.0152	0	0	NA
contig_50357	12369	Linear	19	11	0.9587	0.0153	0	0	NA
contig_106825	35681	Linear	54	11	0.9586	0.0153	0	1.9265	NA
contig_119205	11694	Linear	18	11	0.9586	0.0154	0	3.788	NA
contig_79016	18451	Linear	24	11	0.9586	0.0154	0	2.1518	NA
contig_25217	24280	Linear	33	11	0.9586	0.0154	0	3.8667	NA
contig_131306	7224	Linear	15	11	0.9586	0.0155	0	0.2304	NA
contig_5630	4806	Linear	3	11	0.9586	0.0155	0	0.5822	NA
contig_45265	32842	Linear	42	11	0.9585	0.0155	0	3.068	NA
contig_126269	18170	Linear	29	11	0.9584	0.0156	0	2.1086	NA
contig_59488	13599	Linear	23	11	0.9583	0.0156	0	1.8706	NA
contig_51658	11135	Linear	15	11	0.9582	0.0156	0	0	NA
contig_47869	7171	Linear	11	11	0.9582	0.0157	0	0.3809	NA
contig_105097	20854	Linear	23	11	0.9581	0.0157	0	0.0542	NA
contig_109930	2768	Linear	6	11	0.9579	0.0157	0	0	NA
contig_28631	6631	Linear	8	11	0.9578	0.0158	0	0.6483	NA
contig_12647	2944	Linear	8	11	0.9577	0.0158	0	2.181	NA
contig_4842	5600	Linear	13	11	0.9576	0.0158	0	0.7083	NA
contig_51310	5253	Linear	8	11	0.9575	0.0159	0	0	NA
contig_30838	15678	Linear	24	11	0.9574	0.0159	0	2.497	NA
contig_85792	2512	Linear	3	11	0.9574	0.016	0	0.6063	NA
contig_34024	22134	Linear	27	11	0.9571	0.016	0	2.7706	NA
contig_16497	16983	Linear	23	11	0.9569	0.016	0	2.3724	NA
contig_51326	4796	Linear	6	11	0.9568	0.0161	0	0.5792	NA
contig_93778	5805	Linear	10	11	0.9566	0.0161	0	3.1648	NA
contig_90124	4676	Linear	5	11	0.9565	0.0161	0	0	NA
contig_89140	6239	Linear	10	11	0.9564	0.0162	0	0	NA
contig_104361	5589	Linear	6	11	0.9564	0.0162	0	0	NA
contig_52257	12542	Linear	15	11	0.9562	0.0162	0	1.2568	NA
contig_116881	7569	Linear	4	11	0.9562	0.0163	0	0	NA
contig_64967	4438	Linear	11	11	0.9562	0.0163	0	0.9823	NA
contig_52269	11596	Linear	20	11	0.9562	0.0163	0	3.9828	NA
contig_68471	6456	Linear	9	11	0.956	0.0164	0	2.7147	NA
contig_114901	8840	Linear	12	11	0.9559	0.0164	0	0.3394	NA
contig_57421	144108	Linear	125	11	0.9559	0.0165	0	10.5444	NA
contig_36575	13702	Linear	16	11	0.9557	0.0165	0	1.025	NA
contig_126088	6282	Linear	9	11	0.9556	0.0165	0	0.3013	NA
contig_59716	24849	Linear	33	11	0.9556	0.0166	0	4.5987	NA
contig_97454	19266	Linear	24	11	0.9552	0.0166	0	1.8664	NA
contig_130813	96316	Linear	108	11	0.955	0.0166	0	3.0833	NA
contig_35241	25841	Linear	27	11	0.9549	0.0167	0	1.0591	NA
contig_108295	15553	Linear	23	11	0.9546	0.0167	0	1.5528	NA
contig_89076	5968	Linear	6	11	0.9545	0.0168	0	0.8166	NA
contig_9432	66182	Linear	75	11	0.9544	0.0168	0	1.3864	NA
contig_32597	14654	Linear	22	11	0.9542	0.0168	0	1.2514	NA
contig_115428	7299	Linear	12	11	0.9539	0.0169	0	1.6008	NA
contig_127041	7176	Linear	9	11	0.9536	0.0169	0	0	NA
contig_43565	23340	Linear	33	11	0.9535	0.0169	0	1.2238	NA
contig_72550	5871	Linear	7	11	0.9534	0.017	0	0.8152	NA
contig_130053	9984	Linear	18	11	0.9534	0.017	0	1.9401	NA
contig_9855	20687	Linear	31	11	0.9534	0.0171	0	0.9654	NA
contig_62374	6520	Linear	8	11	0.9533	0.0171	0	1.6464	NA
contig_4074	6149	Linear	9	11	0.9532	0.0171	0	0	NA
contig_22813	10719	Linear	19	11	0.9532	0.0172	0	0.7201	NA
contig_126732	8361	Linear	6	11	0.9532	0.0172	0	0	NA
contig_82983	5827	Linear	6	11	0.9532	0.0172	0	0	NA
contig_87666	11088	Linear	9	11	0.9531	0.0173	0	0.252	NA
contig_60161	6900	Linear	11	11	0.9531	0.0173	0	0.3922	NA
contig_18275	2480	Linear	5	11	0.953	0.0174	0	0	NA
contig_18347	3489	Linear	5	11	0.9529	0.0174	0	0	NA
contig_68521	9135	Linear	8	11	0.9528	0.0174	0	0.2852	NA
contig_131782	14020	Linear	21	11	0.9527	0.0175	0	0	NA
contig_78435	21752	Linear	28	11	0.9526	0.0175	0	1.116	NA
contig_49820	12067	Linear	12	11	0.9523	0.0175	0	1.4973	NA
contig_73118	7574	Linear	10	11	0.9521	0.0176	0	0	NA
contig_36724	33014	Linear	34	11	0.9519	0.0176	0	0.9861	NA
contig_91108	8194	Linear	14	11	0.9518	0.0177	0	0	NA
contig_44507	28476	Linear	27	11	0.9518	0.0177	0	2.309	NA
contig_13696	18242	Linear	16	11	0.9516	0.0177	0	0.5897	NA
contig_87899	12692	Linear	27	11	0.9516	0.0178	0	0.4647	NA
contig_75434	10715	Linear	12	11	0.9516	0.0178	0	0	NA
contig_13647	17347	Linear	20	11	0.9514	0.0178	0	0.8987	NA
contig_429	2907	Linear	5	11	0.9514	0.0179	0	0	NA
contig_91287	5094	Linear	11	11	0.9512	0.0179	0	0	NA
contig_113977	7241	Linear	11	11	0.9511	0.018	0	0.2098	NA
contig_23136	5979	Linear	12	11	0.9511	0.018	0	1.3937	NA
contig_13521	5694	Linear	5	11	0.9511	0.018	0	0.2419	NA
contig_123797	7702	Linear	13	11	0.9511	0.0181	0	0	NA
contig_23676	8340	Linear	12	11	0.9509	0.0181	0	1.0084	NA
contig_41033	23992	Linear	34	11	0.9509	0.0182	0	3.5962	NA
contig_16632	58492	Linear	77	11	0.9503	0.0182	0	0.4302	NA
contig_93226	9389	Linear	20	11	0.9503	0.0182	0	0.1128	NA
contig_73020	31516	Linear	24	11	0.9502	0.0183	0	0	NA
contig_39970	4800	Linear	8	11	0.95	0.0183	0	0.3872	NA
contig_32102	7607	Linear	10	11	0.9497	0.0184	0	2.2543	NA
contig_19643	9706	Linear	10	11	0.9497	0.0184	0	0.5732	NA
contig_97757	6371	Linear	9	11	0.9493	0.0184	0	0	NA
contig_93656	12201	Linear	22	11	0.9491	0.0185	0	1.1423	NA
contig_31804	35554	Linear	52	11	0.949	0.0185	0	0.5853	NA
contig_9329	6853	Linear	12	11	0.949	0.0185	0	0	NA
contig_40049	4931	Linear	5	11	0.9488	0.0186	0	0.8862	NA
contig_114748	50312	Linear	57	11	0.9487	0.0186	0	3.9962	NA
contig_47872	16029	Linear	24	11	0.9485	0.0187	0	0.0708	NA
contig_29436	7425	Linear	8	11	0.9481	0.0187	0	0	NA
contig_31080	23465	Linear	33	11	0.948	0.0187	0	2.3407	NA
contig_79388	34233	Linear	56	11	0.9479	0.0188	0	1.2047	NA
contig_41026	31442	Linear	33	11	0.9478	0.0188	0	2.3733	NA
contig_13509	35586	Linear	40	11	0.9478	0.0189	0	6.443	NA
contig_114618	12521	Linear	16	11	0.9475	0.0189	0	0	NA
contig_95492	8139	Linear	15	11	0.9474	0.0189	0	0	NA
contig_86887	7313	Linear	11	11	0.9474	0.019	0	0	NA
contig_126240	11676	Linear	9	11	0.9472	0.019	0	1.671	NA
contig_53460	6088	Linear	8	11	0.9468	0.0191	0	0	NA
contig_90969	10582	Linear	13	11	0.9468	0.0191	0	0.9146	NA
contig_6376	11028	Linear	15	11	0.9467	0.0192	0	1.0527	NA
contig_32101	36615	Linear	38	11	0.9462	0.0192	0	4.1549	NA
contig_126917	2869	Linear	8	11	0.9462	0.0192	0	0	NA
contig_112239	4230	Linear	10	11	0.9462	0.0193	0	0.1785	NA
contig_105086	14619	Linear	22	11	0.946	0.0193	0	0.7598	NA
contig_102514	31707	Linear	51	11	0.9459	0.0194	0	2.8629	NA
contig_55708	6374	Linear	7	11	0.9458	0.0194	0	0	NA
contig_59924	5508	Linear	11	11	0.9457	0.0194	0	0	NA
contig_66330	2441	Linear	3	11	0.9456	0.0195	0	1.1516	NA
contig_54999	11565	Linear	16	11	0.945	0.0195	0	0.818	NA
contig_70915	8818	Linear	12	11	0.9448	0.0196	0	0.2802	NA
contig_13724	16737	Linear	30	11	0.9447	0.0196	0	0.9867	NA
contig_27879	10155	Linear	14	11	0.9447	0.0197	0	1.4993	NA
contig_52650	4392	Linear	8	11	0.9446	0.0197	0	0	NA
contig_111112	23261	Linear	30	11	0.9444	0.0197	0	2.3924	NA
contig_89007	18949	Linear	18	11	0.9443	0.0198	0	2.0865	NA
contig_49994	5257	Linear	10	11	0.9442	0.0198	0	1.893	NA
contig_51443	26161	Linear	29	11	0.9442	0.0199	0	0.8487	NA
contig_37832	11167	Linear	18	11	0.9441	0.0199	0	0.7476	NA
contig_50174	821	Linear	1	11	0.9441	0.0199	0	1.1516	NA
contig_100561	9377	Linear	18	11	0.9435	0.02	0	0	NA
contig_41471	6258	Linear	9	11	0.9434	0.02	0	0.4111	NA
contig_72535	3359	Linear	5	11	0.9431	0.0201	0	0.8146	NA
contig_38524	17773	Linear	31	11	0.943	0.0201	0	0.9962	NA
contig_33612	5756	Linear	8	11	0.9428	0.0202	0	0	NA
contig_81217	4771	Linear	5	11	0.9421	0.0202	0	0	NA
contig_53283	12826	Linear	20	11	0.942	0.0203	0	0	NA
contig_43761	11917	Linear	19	11	0.9418	0.0203	0	0.5882	NA
contig_106343	31222	Linear	45	11	0.9416	0.0203	0	0.9792	NA
contig_82433	10379	Linear	23	11	0.9416	0.0204	0	0.7083	NA
contig_116096	69227	Linear	96	11	0.9415	0.0204	4	3.2832	T_virB10;T_virB9;T_virB5;T_virB2;T_virB11
contig_45408	18886	Linear	33	11	0.9411	0.0205	0	0	NA
contig_105632	9098	Linear	17	11	0.9409	0.0205	0	0	NA
contig_87530	14469	Linear	14	11	0.9408	0.0206	0	0	NA
contig_66050	11578	Linear	15	11	0.9405	0.0206	0	1.4842	NA
contig_129119	5862	Linear	14	11	0.9403	0.0206	0	0	NA
contig_42102	16959	Linear	34	11	0.9403	0.0207	0	1.0402	NA
contig_124885	37452	Linear	49	11	0.9402	0.0207	0	0.1986	NA
contig_91714	4629	Linear	4	11	0.9402	0.0208	0	0.3817	NA
contig_130865	16036	DTR	24	11	0.9402	0.0208	0	2.1961	NA
contig_126579	12477	Linear	12	11	0.94	0.0209	0	2.5165	NA
contig_54073	20024	Linear	21	11	0.9398	0.0209	0	1.0069	NA
contig_99756	9467	Linear	15	11	0.9397	0.021	0	0.8673	NA
contig_85583	11421	Linear	20	11	0.9395	0.021	0	2.7628	NA
contig_122699	25836	Linear	24	11	0.9395	0.0211	0	1.2684	NA
contig_128328	15721	Linear	21	11	0.9394	0.0211	0	0.5914	NA
contig_53347	8668	Linear	10	11	0.9393	0.0211	0	0.7041	NA
contig_59438	11196	Linear	14	11	0.9392	0.0212	0	1.55	NA
contig_103148	13244	Linear	16	11	0.939	0.0212	0	0.3204	NA
contig_34133	12096	Linear	14	11	0.939	0.0213	0	1.2267	NA
contig_115253	4690	Linear	5	4	0.9388	0.0213	0	0	NA
contig_129687	10547	Linear	15	11	0.9386	0.0214	0	0	NA
contig_19483	3945	Linear	6	11	0.9385	0.0214	0	0.189	NA
contig_16391	10684	Linear	15	11	0.9383	0.0215	0	0.1191	NA
contig_47274	7510	Linear	9	11	0.9382	0.0215	0	0	NA
contig_66053	3624	Linear	7	11	0.9382	0.0215	0	0	NA
contig_64947	30391	Linear	33	11	0.9377	0.0216	0	0.717	NA
contig_79533	3402	Linear	6	11	0.9372	0.0216	0	0.6063	NA
contig_109357	5983	Linear	3	4	0.937	0.0217	0	0	NA
contig_73900	5510	Linear	7	11	0.9369	0.0217	0	2.2693	NA
contig_90916	7272	Linear	8	11	0.9368	0.0218	0	0	NA
contig_81906	8554	Linear	14	11	0.9367	0.0218	0	0.2554	NA
contig_80708	12505	Linear	16	11	0.9367	0.0219	0	1.318	NA
contig_71058	56908	Linear	68	11	0.9366	0.0219	0	1.0697	NA
contig_81402	25507	Linear	38	11	0.9364	0.022	0	0.984	NA
contig_50608	35002	Linear	37	11	0.9363	0.022	0	1.7731	NA
contig_49147	17452	Linear	21	11	0.9363	0.0221	0	0.2089	NA
contig_21016	12416	Linear	18	11	0.9362	0.0221	0	0.3476	NA
contig_98125	7633	Linear	11	11	0.9361	0.0221	0	0	NA
contig_89192	9431	Linear	13	11	0.9361	0.0222	0	0	NA
contig_44823	30733	Linear	31	11	0.936	0.0222	0	3.1053	NA
contig_76175	11263	Linear	22	11	0.936	0.0223	0	0	NA
contig_117267	54839	Linear	54	11	0.9358	0.0223	0	0.2705	NA
contig_89102	5484	Linear	7	11	0.9357	0.0224	0	0.7166	NA
contig_60847	24736	Linear	28	11	0.9355	0.0224	0	0.4861	NA
contig_109684	6366	Linear	11	11	0.9351	0.0225	0	0	NA
contig_123793	5889	Linear	7	11	0.9351	0.0225	0	1.0875	NA
contig_34963	83500	Linear	92	11	0.9349	0.0226	0	1.8447	NA
contig_64761	2378	Linear	4	11	0.9343	0.0226	0	0	NA
contig_18252	10725	Linear	13	11	0.9338	0.0227	0	0.8703	NA
contig_16188	11497	Linear	20	11	0.9336	0.0227	0	1.523	NA
contig_67005	7786	Linear	12	11	0.9334	0.0228	0	0	NA
contig_4069	3985	Linear	6	11	0.9331	0.0228	0	0	NA
contig_15661	32184	Linear	32	11	0.933	0.0229	0	3.4038	NA
contig_102136	5591	Linear	10	11	0.9328	0.0229	0	0	NA
contig_4089	5228	Linear	7	11	0.9325	0.0229	0	0	NA
contig_129790	6340	Linear	12	11	0.9325	0.023	0	0	NA
contig_48147	9113	Linear	10	11	0.9323	0.023	0	0	NA
contig_61715	1075	DTR	2	11	0.9323	0.0231	0	0	NA
contig_46126	2336	Linear	3	11	0.9322	0.0231	0	0	NA
contig_16788	6249	Linear	6	11	0.9322	0.0232	0	0.8152	NA
contig_107110	4486	Linear	10	11	0.9322	0.0232	0	0	NA
contig_78497	5623	Linear	9	11	0.932	0.0233	0	0	NA
contig_29410	15375	Linear	30	11	0.9319	0.0233	1	0.4682	T_virB2
contig_93340	6769	Linear	10	11	0.9318	0.0234	0	0.1967	NA
contig_47438	2298	Linear	6	11	0.9318	0.0234	0	0	NA
contig_92886	8789	Linear	17	11	0.9318	0.0235	0	0	NA
contig_13615	44397	Linear	55	11	0.9317	0.0235	0	0.8018	NA
contig_55687	4491	Linear	12	11	0.9314	0.0236	0	0	NA
contig_27870	12798	Linear	17	11	0.9314	0.0236	0	0	NA
contig_95722	6083	Linear	11	11	0.9313	0.0237	0	0	NA
contig_49454	3417	Linear	6	11	0.9308	0.0237	0	0	NA
contig_116901	12989	Linear	19	11	0.9308	0.0238	0	0.2189	NA
contig_73427	12989	Linear	18	11	0.9306	0.0238	0	0.4671	NA
contig_129764	38743	Linear	51	11	0.9306	0.0239	1	0.106	F_traL
contig_92448	5638	Linear	8	11	0.9305	0.0239	0	0.747	NA
contig_122285	12233	Linear	17	11	0.9304	0.024	0	1.6008	NA
contig_120017	20655	Linear	35	11	0.93	0.024	0	2.614	NA
contig_93997	24265	Linear	30	11	0.93	0.0241	0	1.9872	NA
contig_99865	8532	Linear	11	11	0.9298	0.0241	0	0	NA
contig_10340	18761	Linear	20	11	0.9298	0.0242	0	1.6831	NA
contig_129576	17489	Linear	30	11	0.9294	0.0242	0	0.35	NA
contig_70936	18435	Linear	18	11	0.9293	0.0243	0	4.7356	NA
contig_124663	7294	Linear	10	11	0.9291	0.0243	0	0	NA
contig_57224	10780	Linear	16	11	0.9291	0.0244	0	3.9072	NA
contig_83532	11797	Linear	13	11	0.9289	0.0244	0	0	NA
contig_65887	3614	Linear	7	11	0.9288	0.0245	0	0	NA
contig_13567	79132	Linear	96	11	0.9282	0.0245	0	0.4619	NA
contig_13554	38771	Linear	35	11	0.9282	0.0246	0	2.6289	NA
contig_87676	1799	Linear	4	11	0.928	0.0246	0	0	NA
contig_86915	8180	Linear	12	11	0.928	0.0247	0	0.7623	NA
contig_129145	13629	Linear	16	11	0.9279	0.0247	0	0	NA
contig_62877	4697	Linear	5	11	0.9277	0.0248	0	0.189	NA
contig_88275	13335	Linear	14	11	0.9277	0.0248	0	1.7181	NA
contig_8670	15278	Linear	16	11	0.9277	0.0249	0	2.2037	NA
contig_51915	5189	Linear	6	11	0.9276	0.0249	0	0.412	NA
contig_126950	4147	Linear	10	11	0.9272	0.025	0	2.1198	NA
contig_38616	10936	Linear	12	11	0.9269	0.025	0	0	NA
contig_16053	18536	Linear	26	11	0.9268	0.025	0	1.1351	NA
contig_60840	6437	Linear	9	11	0.9267	0.0251	0	0.7083	NA
contig_63301	1552	Linear	4	11	0.9265	0.0252	0	0	NA
contig_130006	5676	Linear	7	11	0.9263	0.0252	0	0	NA
contig_48401	3015	Linear	6	11	0.926	0.0253	0	0	NA
contig_91031	14930	Linear	33	11	0.9259	0.0253	0	0	NA
contig_21279	1648	Linear	4	11	0.9256	0.0254	0	0	NA
contig_119666	3376	Linear	4	11	0.9255	0.0254	0	1.7277	NA
contig_13678	2807	Linear	3	11	0.9253	0.0255	0	0	NA
contig_104427	48211	Linear	64	11	0.9252	0.0255	0	0.1489	NA
contig_107975	11627	Linear	18	11	0.925	0.0256	0	0.4825	NA
contig_13670	33069	Linear	37	11	0.9246	0.0256	0	3.7088	NA
contig_123964	8202	Linear	10	11	0.9245	0.0257	0	0	NA
contig_59644	11206	Linear	15	11	0.9245	0.0257	0	0.1455	NA
contig_79346	3444	Linear	6	11	0.9244	0.0258	0	0.355	NA
contig_91695	7508	Linear	10	11	0.9242	0.0258	0	0.2352	NA
contig_105122	10827	Linear	14	11	0.9242	0.0259	0	1.3937	NA
contig_76043	47699	Linear	47	11	0.9242	0.0259	0	5.2306	NA
contig_110547	4219	Linear	4	11	0.9239	0.026	0	0	NA
contig_85125	4585	Linear	9	11	0.9239	0.026	0	0.17	NA
contig_54939	7125	Linear	10	11	0.9238	0.0261	0	1.2533	NA
contig_71948	10475	Linear	14	11	0.9236	0.0261	0	0.114	NA
contig_69453	11125	Linear	10	11	0.9233	0.0262	0	0	NA
contig_68470	2851	Linear	5	11	0.9233	0.0262	0	0	NA
contig_93668	5894	Linear	6	11	0.923	0.0263	0	0	NA
contig_68646	5617	Linear	10	11	0.923	0.0263	0	1.5707	NA
contig_37763	3412	Linear	7	11	0.9229	0.0264	0	0.5	NA
contig_57222	5431	Linear	6	11	0.9227	0.0264	0	0.6296	NA
contig_81773	14438	Linear	29	11	0.9227	0.0265	0	1.6155	NA
contig_53149	29447	Linear	34	11	0.9227	0.0265	0	1.9415	NA
contig_20585	1577	Linear	3	11	0.9221	0.0266	0	1.4154	NA
contig_84207	28131	Linear	33	11	0.9221	0.0266	0	3.1605	NA
contig_26382	97966	Linear	103	11	0.922	0.0267	0	1.2259	NA
contig_42517	5081	Linear	4	11	0.9219	0.0267	0	0.9183	NA
contig_77609	7397	Linear	11	11	0.9218	0.0268	0	0	NA
contig_10836	3152	Linear	8	11	0.9217	0.0268	0	0	NA
contig_4258	7555	Linear	10	11	0.9216	0.0269	0	1.6642	NA
contig_94369	17788	Linear	28	11	0.9215	0.0269	0	1.4439	NA
contig_110191	8292	Linear	9	11	0.9212	0.027	0	0.3218	NA
contig_91579	2451	Linear	4	11	0.9211	0.027	0	0	NA
contig_20118	6377	Linear	10	11	0.9207	0.0271	0	0.3248	NA
contig_33773	3988	Linear	8	11	0.9205	0.0271	0	0	NA
contig_87138	7008	Linear	11	11	0.9201	0.0272	0	0	NA
contig_113032	6699	Linear	6	11	0.92	0.0273	0	0	NA
contig_38473	7792	Linear	12	11	0.92	0.0273	0	0.5951	NA
contig_22066	12245	Linear	16	11	0.9199	0.0274	0	0	NA
contig_127888	16052	Linear	33	11	0.9199	0.0274	0	0	NA
contig_75225	3694	Linear	4	11	0.9197	0.0275	0	0	NA
contig_67742	5855	Linear	5	11	0.9197	0.0275	0	0	NA
contig_108426	3588	Linear	6	11	0.9196	0.0276	0	0.6063	NA
contig_13739	3922	Linear	8	11	0.9196	0.0276	0	0.2385	NA
contig_49161	17703	Linear	34	11	0.9194	0.0277	0	0	NA
contig_76490	5033	Linear	12	11	0.9192	0.0277	0	0	NA
contig_108673	4772	Linear	8	11	0.9192	0.0278	0	0.3676	NA
contig_99996	1492	Linear	3	11	0.9191	0.0278	0	1.3814	NA
contig_101951	7894	Linear	14	11	0.919	0.0279	0	0.6393	NA
contig_96118	5087	Linear	3	11	0.919	0.0279	0	0	NA
contig_39004	11797	Linear	24	11	0.918	0.028	0	0.7243	NA
contig_11675	6938	Linear	10	11	0.9177	0.028	0	0	NA
contig_75797	8776	Linear	13	11	0.9177	0.0281	0	0.2822	NA
contig_63878	9133	Linear	20	11	0.9176	0.0281	0	0.1157	NA
contig_13661	36653	Linear	39	11	0.9176	0.0282	0	2.0123	NA
contig_117998	10913	Linear	18	11	0.9173	0.0282	0	0.3232	NA
contig_53205	5637	Linear	6	11	0.9172	0.0283	0	0	NA
contig_96038	15084	Linear	18	11	0.917	0.0284	0	1.5547	NA
contig_54265	9441	Linear	18	11	0.917	0.0284	0	0	NA
contig_127018	10270	Linear	16	11	0.9168	0.0285	0	0	NA
contig_108627	7646	Linear	10	11	0.9161	0.0285	0	0.6995	NA
contig_25054	5902	Linear	12	11	0.916	0.0286	0	0	NA
contig_115893	8445	Linear	10	11	0.9159	0.0286	0	0	NA
contig_71756	24835	Linear	21	11	0.9157	0.0287	0	1.7417	NA
contig_94586	9467	Linear	10	11	0.9154	0.0287	0	1.9364	NA
contig_93094	8974	Linear	16	11	0.9151	0.0288	0	0.9823	NA
contig_91105	7397	Linear	6	11	0.9151	0.0288	0	0	NA
contig_67958	23689	Linear	34	11	0.9149	0.0289	1	3.1587	NA
contig_26383	15584	Linear	18	11	0.9147	0.0289	0	3.8613	NA
contig_71591	10746	Linear	15	11	0.9137	0.029	0	0	NA
contig_129180	16037	Linear	21	11	0.9136	0.0291	0	0	NA
contig_116064	4938	Linear	9	11	0.9134	0.0291	0	0	NA
contig_57558	5516	Linear	6	11	0.9132	0.0292	0	0	NA
contig_86333	6980	Linear	10	11	0.9132	0.0292	0	0.5718	NA
contig_61057	10975	Linear	7	11	0.913	0.0293	0	1.0837	NA
contig_3799	4889	Linear	6	11	0.9127	0.0293	0	0	NA
contig_50947	6002	Linear	6	11	0.9123	0.0294	0	1.3762	NA
contig_53190	66599	Linear	67	11	0.9122	0.0294	0	0.9315	NA
contig_131941	8765	Linear	12	11	0.9122	0.0295	0	0	NA
contig_131784	15646	Linear	23	11	0.9119	0.0296	0	0.6054	NA
contig_67313	11157	Linear	12	11	0.9118	0.0296	0	0.8851	NA
contig_36244	14349	Linear	20	11	0.9117	0.0297	0	0	NA
contig_84031	4775	Linear	4	11	0.9117	0.0297	0	0	NA
contig_129137	4707	Linear	8	11	0.9115	0.0298	0	0	NA
contig_130963	12028	Linear	19	11	0.9115	0.0298	0	0.8004	NA
contig_52027	7592	Linear	10	11	0.9114	0.0299	0	0.6092	NA
contig_74821	9601	Linear	16	11	0.9113	0.0299	0	0	NA
contig_90765	9301	Linear	20	11	0.9112	0.03	0	1.2035	NA
contig_23526	5915	Linear	7	11	0.9111	0.0301	1	2.296	NA
contig_9315	7701	Linear	13	11	0.911	0.0301	0	0.8368	NA
contig_35011	2248	Linear	4	11	0.9104	0.0302	0	0	NA
contig_70023	40525	Linear	45	11	0.9102	0.0302	0	3.3458	NA
contig_21021	25389	Linear	26	11	0.9101	0.0303	0	0.118	NA
contig_2326	2252	Linear	5	11	0.9101	0.0303	0	0	NA
contig_71325	2976	Linear	4	11	0.91	0.0304	0	0	NA
contig_118956	24955	Linear	36	11	0.91	0.0305	0	0.3011	NA
contig_50633	6116	Linear	11	11	0.9096	0.0305	0	0	NA
contig_64904	2456	Linear	6	11	0.9091	0.0306	0	0.5467	NA
contig_41383	28123	Linear	47	11	0.9089	0.0306	0	1.0038	NA
contig_51309	4039	Linear	5	15	0.9089	0.0307	0	0.349	NA
contig_90987	1867	Linear	2	11	0.9088	0.0307	0	0.9172	NA
contig_41340	5290	Linear	9	11	0.9087	0.0308	0	0.3918	NA
contig_59312	5754	Linear	8	11	0.9086	0.0308	0	0	NA
contig_84010	10623	Linear	4	11	0.9085	0.0309	0	0	NA
contig_97460	6721	Linear	11	11	0.9085	0.031	0	0	NA
contig_118131	38191	Linear	54	11	0.9085	0.031	0	2.0131	NA
contig_60467	8598	Linear	9	11	0.9085	0.0311	0	1.6686	NA
contig_11265	2331	Linear	3	11	0.9084	0.0311	0	0	NA
contig_86980	15002	Linear	25	11	0.9084	0.0312	0	1.808	NA
contig_9767	16102	Linear	20	11	0.9083	0.0312	0	1.2643	NA
contig_13665	1406	Linear	2	11	0.9083	0.0313	0	0.6063	NA
contig_93090	5743	Linear	7	11	0.9078	0.0314	0	0	NA
contig_94087	5844	Linear	9	11	0.9077	0.0314	0	0.2018	NA
contig_78357	9624	Linear	11	11	0.9077	0.0315	0	0.2352	NA
contig_79175	753	Linear	1	11	0.9076	0.0315	0	0.6467	NA
contig_113000	5049	Linear	4	11	0.9076	0.0316	0	0	NA
contig_13764	6104	Linear	8	11	0.9072	0.0316	0	0	NA
contig_113128	11976	Linear	14	11	0.9071	0.0317	0	0.3677	NA
contig_44680	6523	Linear	10	11	0.907	0.0317	0	0.2024	NA
contig_33900	10827	Linear	15	11	0.9067	0.0318	0	0	NA
contig_109784	7847	Linear	6	11	0.9067	0.0319	0	0	NA
contig_70263	9340	Linear	11	11	0.9066	0.0319	0	1.2828	NA
contig_64889	4384	Linear	5	11	0.9065	0.032	0	1.2624	NA
contig_131943	6352	Linear	9	11	0.9065	0.032	0	0	NA
contig_128557	38656	Linear	41	11	0.9065	0.0321	0	3.6106	NA
contig_90718	5838	Linear	6	11	0.9065	0.0321	0	0.1417	NA
contig_72547	42464	Linear	50	11	0.9063	0.0322	0	1.9884	NA
contig_67627	11024	Linear	12	11	0.9063	0.0323	0	0.3163	NA
contig_80710	14857	Linear	28	11	0.9062	0.0323	0	1.4395	NA
contig_9099	3319	Linear	3	11	0.9062	0.0324	0	0	NA
contig_86376	10455	Linear	16	11	0.9061	0.0324	0	1.7091	NA
contig_13624	2280	Linear	2	11	0.9058	0.0325	0	0.5097	NA
contig_54072	5603	Linear	7	11	0.9056	0.0325	0	0.8152	NA
contig_99753	815	Linear	2	11	0.9054	0.0326	0	2.2395	NA
contig_48048	1193	Linear	2	11	0.9052	0.0326	0	0.6063	NA
contig_82117	4640	Linear	9	11	0.9047	0.0327	0	1.6195	NA
contig_83050	13748	Linear	21	11	0.9043	0.0328	0	0	NA
contig_75703	13280	Linear	24	11	0.9043	0.0328	0	1.6975	NA
contig_68633	8028	Linear	10	11	0.904	0.0329	0	0.038	NA
contig_78507	3529	Linear	8	11	0.9039	0.0329	0	0.6063	NA
contig_18361	3032	Linear	4	11	0.9037	0.033	0	0.8463	NA
contig_51482	19182	Linear	24	11	0.9036	0.033	0	0.2271	NA
contig_82756	6848	Linear	9	11	0.9036	0.0331	0	1.2095	NA
contig_117204	7312	Linear	13	11	0.9035	0.0332	0	0	NA
contig_60107	1838	Linear	2	11	0.9033	0.0332	0	0	NA
contig_87000	4700	Linear	3	11	0.9031	0.0333	0	0	NA
contig_53440	7508	Linear	16	11	0.9031	0.0333	0	0	NA
contig_38889	1290	Linear	1	11	0.9028	0.0334	0	0	NA
contig_88274	10279	Linear	13	11	0.9027	0.0334	0	0	NA
contig_54996	1966	Linear	4	11	0.9027	0.0335	0	0	NA
contig_67340	893	Linear	2	11	0.9025	0.0336	0	1.2126	NA
contig_109536	4320	Linear	5	11	0.9024	0.0336	0	0	NA
contig_130022	15397	Linear	27	11	0.902	0.0337	0	0.8443	NA
contig_59474	6231	Linear	9	11	0.9017	0.0337	0	0	NA
contig_56515	5638	Linear	11	11	0.9017	0.0338	0	0	NA
contig_77796	2970	Linear	5	11	0.9016	0.0338	0	0.6063	NA
contig_106565	16487	Linear	19	11	0.9016	0.0339	0	0	NA
contig_90680	9037	Linear	10	11	0.9015	0.034	0	0	NA
contig_28049	4965	Linear	7	11	0.9015	0.034	0	0	NA
contig_50395	20908	Linear	31	11	0.9014	0.0341	0	0.3042	NA
contig_77792	2642	Linear	6	11	0.9014	0.0341	0	0	NA
contig_47330	4405	Linear	1	15	0.9013	0.0342	0	0	NA
contig_41462	47716	Linear	55	11	0.9011	0.0342	0	4.5697	NA
contig_121981	9987	Linear	9	11	0.901	0.0343	0	2.4695	NA
contig_118213	6780	Linear	13	11	0.9009	0.0344	0	0	NA
contig_89725	4379	Linear	6	11	0.9007	0.0344	0	0	NA
contig_109442	29822	Linear	37	11	0.9003	0.0345	0	0.0073	NA
contig_53136	11241	Linear	12	11	0.9001	0.0345	0	0	NA
contig_34993	9748	Linear	22	11	0.9	0.0346	0	0	NA
contig_80553	11991	Linear	13	11	0.8999	0.0346	0	0.5102	NA
contig_67345	3179	Linear	6	11	0.8996	0.0347	0	0.8493	NA
contig_1648	3497	Linear	5	11	0.8995	0.0348	0	0	NA
contig_56899	1345	Linear	3	11	0.8983	0.0348	0	0	NA
contig_5667	3637	Linear	9	11	0.8983	0.0349	0	0.1791	NA
contig_57326	11978	Linear	27	11	0.898	0.0349	0	0	NA
contig_42296	24087	Linear	33	11	0.898	0.035	0	0.8424	NA
contig_57410	2573	Linear	4	11	0.898	0.0351	0	0	NA
contig_69933	11088	Linear	20	11	0.8978	0.0351	0	0	NA
contig_53627	4943	Linear	10	11	0.8978	0.0352	0	0	NA
contig_77830	3112	Linear	6	11	0.8977	0.0352	0	0	NA
contig_129716	10178	Linear	4	11	0.8969	0.0353	0	0	NA
contig_86502	6591	Linear	9	11	0.8969	0.0353	0	0	NA
contig_129943	7966	Linear	13	11	0.896	0.0354	0	0	NA
contig_9726	8911	Linear	18	11	0.8959	0.0355	0	0	NA
contig_78048	3146	Linear	6	11	0.8959	0.0355	0	0	NA
contig_7661	3134	Linear	8	11	0.8954	0.0356	0	0	NA
contig_96915	12327	Linear	20	11	0.8954	0.0356	0	0.6919	NA
contig_59565	50944	Linear	50	11	0.8954	0.0357	0	0.9393	NA
contig_9774	61243	Linear	72	11	0.8953	0.0358	0	4.5947	NA
contig_120541	2207	Linear	3	11	0.895	0.0358	0	0	NA
contig_45896	6177	Linear	6	11	0.8945	0.0359	0	0	NA
contig_107450	53528	Linear	81	11	0.8936	0.0359	0	0.3627	NA
contig_97971	9666	Linear	12	11	0.8935	0.036	0	0	NA
contig_13717	13794	Linear	23	11	0.8935	0.0361	0	0.8232	NA
contig_97343	8276	Linear	17	11	0.8927	0.0361	0	0	NA
contig_126827	9461	Linear	9	11	0.8925	0.0362	0	0	NA
contig_86576	1280	Linear	2	11	0.8925	0.0362	0	0	NA
contig_70878	9165	Linear	15	11	0.8919	0.0363	0	0	NA
contig_36453	4858	Linear	5	11	0.8919	0.0364	0	0	NA
contig_118287	8476	Linear	10	11	0.8918	0.0364	0	0.474	NA
contig_13612	21551	Linear	23	11	0.8916	0.0365	0	2.3556	NA
contig_89393	8201	Linear	8	11	0.8916	0.0366	0	0.2502	NA
contig_79376	3727	Linear	5	11	0.8916	0.0366	0	0	NA
contig_51302	9553	Linear	15	11	0.8915	0.0367	0	0.639	NA
contig_127237	10763	Linear	19	11	0.8915	0.0367	0	0	NA
contig_123567	27329	Linear	35	11	0.8914	0.0368	0	0.8737	NA
contig_50796	10163	Linear	9	11	0.8913	0.0369	0	2.6487	NA
contig_78430	3575	Linear	3	11	0.8911	0.0369	0	0	NA
contig_84411	22997	Linear	29	11	0.891	0.037	0	0.0218	NA
contig_100953	6058	Linear	12	11	0.891	0.037	0	0	NA
contig_25403	28613	Linear	40	11	0.8908	0.0371	0	0.294	NA
contig_40111	2020	Linear	3	15	0.8907	0.0372	0	0	NA
contig_109460	6672	Linear	11	11	0.8902	0.0372	0	0	NA
contig_41696	7144	Linear	9	11	0.8902	0.0373	0	0	NA
contig_131534	11016	Linear	16	11	0.8901	0.0373	0	0	NA
contig_108573	19552	Linear	29	11	0.8892	0.0374	0	3.935	NA
contig_123444	9592	Linear	16	11	0.8892	0.0375	0	0	NA
contig_104547	5571	Linear	9	11	0.8892	0.0375	0	1.7183	NA
contig_103905	6198	Linear	7	11	0.8891	0.0376	0	0.2351	NA
contig_79659	4346	Linear	3	4	0.889	0.0377	0	0	NA
contig_39606	8285	Linear	13	11	0.8888	0.0377	0	0.7083	NA
contig_123771	20757	Linear	27	11	0.8886	0.0378	0	0	NA
contig_62439	15381	Linear	26	11	0.8885	0.0378	0	0.7226	NA
contig_85194	3010	Linear	4	11	0.888	0.0379	0	0	NA
contig_25727	7438	Linear	9	11	0.8876	0.038	0	0	NA
contig_90646	2707	Linear	7	11	0.8874	0.038	0	0	NA
contig_62438	15296	Linear	20	11	0.8874	0.0381	0	1.6046	NA
contig_113540	20485	Linear	23	11	0.8872	0.0382	0	1.7085	NA
contig_13611	14079	Linear	12	11	0.8871	0.0382	0	0.8451	NA
contig_94867	43957	Linear	46	11	0.8871	0.0383	0	2.0401	NA
contig_93640	5257	Linear	6	11	0.8867	0.0383	0	0	NA
contig_127764	4890	Linear	6	11	0.8865	0.0384	0	0	NA
contig_104633	4358	Linear	4	11	0.8863	0.0385	0	0	NA
contig_46415	4718	Linear	5	11	0.8863	0.0385	0	0	NA
contig_84126	9151	Linear	9	11	0.8863	0.0386	0	0.4999	NA
contig_35197	14158	Linear	23	11	0.8862	0.0387	0	0	NA
contig_41121	4784	Linear	7	11	0.8861	0.0387	0	0	NA
contig_23745	5931	Linear	5	11	0.8859	0.0388	0	0	NA
contig_7219	28098	Linear	36	11	0.8858	0.0388	0	1.3392	NA
contig_53537	9019	Linear	19	11	0.8857	0.0389	0	0.818	NA
contig_9445	5189	Linear	10	11	0.8855	0.039	0	0	NA
contig_75194	6140	Linear	14	11	0.8854	0.039	0	0	NA
contig_79325	16870	Linear	21	11	0.8853	0.0391	0	0.252	NA
contig_90811	2790	Linear	6	11	0.8852	0.0392	0	1.7148	NA
contig_86183	10312	Linear	17	11	0.8852	0.0392	0	0.1511	NA
contig_54128	12690	Linear	21	11	0.8848	0.0393	0	0.6454	NA
contig_112658	8047	Linear	8	11	0.8846	0.0393	0	0	NA
contig_97279	4504	Linear	9	11	0.8845	0.0394	0	0	NA
contig_22067	2750	Linear	8	11	0.8845	0.0395	0	0	NA
contig_9439	8530	Linear	14	11	0.8844	0.0395	0	2.1403	NA
contig_53191	818	Linear	2	11	0.8841	0.0396	0	1.1516	NA
contig_36464	1239	Linear	3	11	0.884	0.0397	0	0	NA
contig_39872	1285	Linear	3	4	0.884	0.0397	0	0	NA
contig_35591	3064	Linear	3	11	0.8838	0.0398	0	1.3814	NA
contig_126637	4896	Linear	5	11	0.8832	0.0398	0	0	NA
contig_117786	8570	Linear	16	11	0.883	0.0399	0	1.098	NA
contig_105344	13157	Linear	21	11	0.883	0.04	0	1.0014	NA
contig_95353	26304	Linear	43	11	0.8827	0.04	0	1.9876	NA
contig_101307	7067	Linear	10	11	0.8827	0.0401	0	0.4466	NA
contig_37203	2396	Linear	3	11	0.8826	0.0402	0	0	NA
contig_91109	2351	Linear	2	11	0.8826	0.0402	0	0.5097	NA
contig_32112	17024	Linear	23	11	0.8826	0.0403	0	0.3291	NA
contig_61717	37970	Linear	42	11	0.8825	0.0403	0	2.2276	NA
contig_72775	13558	Linear	16	11	0.8824	0.0404	0	1.7603	NA
contig_81275	10652	Linear	14	11	0.8824	0.0405	0	1.6307	NA
contig_53174	18985	Linear	22	11	0.8823	0.0405	0	0.8945	NA
contig_37403	725	Linear	1	11	0.882	0.0406	0	0	NA
contig_1781	5664	Linear	12	11	0.8819	0.0407	0	0	NA
contig_93262	50113	Linear	61	11	0.8818	0.0407	0	4.084	NA
contig_32613	7945	Linear	9	11	0.8817	0.0408	0	0	NA
contig_13639	18219	Linear	17	11	0.8816	0.0408	0	2.8879	NA
contig_63752	1963	Linear	4	11	0.8815	0.0409	0	0	NA
contig_43859	3072	Linear	5	11	0.8813	0.041	0	0	NA
contig_25774	4043	Linear	10	11	0.8813	0.041	0	0	NA
contig_118532	5968	Linear	11	11	0.8812	0.0411	1	1.1997	F_traB
contig_9772	10484	Linear	12	11	0.881	0.0412	0	0	NA
contig_108382	19591	Linear	24	11	0.881	0.0412	0	1.7409	NA
contig_113270	10034	Linear	12	11	0.881	0.0413	0	0	NA
contig_88070	6854	Linear	13	11	0.8807	0.0413	0	0	NA
contig_32608	8504	Linear	13	11	0.8804	0.0414	0	0	NA
contig_54203	7335	Linear	13	11	0.8803	0.0415	0	0	NA
contig_62377	2953	Linear	7	11	0.8801	0.0415	0	0	NA
contig_13710	31454	Linear	44	11	0.8801	0.0416	0	0.8337	NA
contig_99752	4474	Linear	6	11	0.8801	0.0417	0	0	NA
contig_80405	1842	Linear	2	11	0.88	0.0417	0	0	NA
contig_44758	10912	Linear	16	11	0.8798	0.0418	0	0	NA
contig_87255	9388	Linear	17	11	0.8797	0.0418	0	0.8355	NA
contig_59350	6443	Linear	10	11	0.8797	0.0419	0	0	NA
contig_77371	10176	Linear	14	11	0.8793	0.042	0	0.738	NA
contig_37540	8925	Linear	12	11	0.8787	0.042	0	0	NA
contig_63105	6452	Linear	11	11	0.8787	0.0421	0	0	NA
contig_63921	2381	Linear	4	11	0.8786	0.0422	0	0	NA
contig_73654	5847	Linear	6	11	0.8783	0.0422	0	0.4679	NA
contig_65174	30581	Linear	30	11	0.8783	0.0423	0	1.7748	NA
contig_36732	1166	Linear	3	4	0.8779	0.0423	0	0	NA
contig_65083	8180	Linear	8	11	0.8776	0.0424	0	0	NA
contig_126385	18036	Linear	24	11	0.8771	0.0425	0	3.2945	NA
contig_100699	5284	Linear	10	11	0.8771	0.0425	0	0.4762	NA
contig_22065	11261	Linear	18	11	0.8771	0.0426	0	0	NA
contig_36752	5048	Linear	5	11	0.877	0.0427	0	0	NA
contig_65778	19831	Linear	19	11	0.8768	0.0427	0	1.4537	NA
contig_13634	34761	Linear	34	11	0.8763	0.0428	0	3.578	NA
contig_13380	5028	Linear	9	11	0.8759	0.0429	0	0	NA
contig_39021	19544	Linear	34	11	0.8757	0.0429	0	3.0453	NA
contig_77218	12077	Linear	22	11	0.8756	0.043	0	0	NA
contig_78872	19491	Linear	19	11	0.8753	0.043	0	0.6313	NA
contig_127757	4980	Linear	1	11	0.8752	0.0431	0	0	NA
contig_45598	20734	Linear	23	11	0.875	0.0432	0	2.2125	NA
contig_79285	4095	Linear	5	11	0.8749	0.0432	0	0	NA
contig_125822	28491	Linear	38	11	0.8746	0.0433	0	0	NA
contig_67898	13528	Linear	11	11	0.8746	0.0434	0	0	NA
contig_60700	1355	Linear	3	11	0.8745	0.0434	0	0	NA
contig_87677	1893	Linear	3	11	0.8744	0.0435	0	0	NA
contig_10619	4580	Linear	6	11	0.8744	0.0436	0	0	NA
contig_120507	7534	Linear	8	11	0.874	0.0436	0	0	NA
contig_15132	6036	Linear	14	11	0.874	0.0437	0	1.9284	NA
contig_31351	9173	Linear	16	11	0.8735	0.0438	0	0	NA
contig_80158	6086	Linear	14	11	0.8732	0.0438	0	0	NA
contig_50180	10290	Linear	15	11	0.8732	0.0439	0	2.9072	NA
contig_105866	14648	Linear	22	11	0.8729	0.0439	0	1.2624	NA
contig_97727	8356	Linear	11	11	0.8729	0.044	0	0.6465	NA
contig_43876	11014	Linear	16	11	0.8727	0.0441	0	1.0019	NA
contig_20181	7235	Linear	12	11	0.8727	0.0441	0	0	NA
contig_39336	12380	Linear	20	11	0.8726	0.0442	0	0	NA
contig_56230	20510	Linear	38	11	0.8725	0.0443	0	0.5687	NA
contig_56588	5699	Linear	7	11	0.872	0.0443	0	0.5256	NA
contig_131953	5030	Linear	13	11	0.8719	0.0444	0	0	NA
contig_10749	8385	Linear	19	11	0.8714	0.0445	0	0	NA
contig_77411	1633	Linear	3	11	0.8707	0.0445	0	0	NA
contig_101114	15890	Linear	26	11	0.8705	0.0446	0	2.4783	NA
contig_54063	10513	Linear	14	11	0.8704	0.0447	0	0.8862	NA
contig_22896	3373	Linear	5	11	0.8703	0.0447	0	0	NA
contig_94998	6895	Linear	12	11	0.8703	0.0448	0	0.7806	NA
contig_85595	25036	Linear	36	11	0.87	0.0449	0	0.9754	NA
contig_12632	631	Linear	1	11	0.87	0.0449	0	1.2568	NA
contig_58737	16604	Linear	21	11	0.8696	0.045	0	0	NA
contig_99754	1195	Linear	2	11	0.8693	0.045	0	0.6063	NA
contig_12247	16805	Linear	19	11	0.8692	0.0451	0	0.7274	NA
contig_12575	42508	Linear	49	11	0.869	0.0452	0	3.5115	NA
contig_98043	12208	Linear	13	11	0.8688	0.0452	0	0.0569	NA
contig_60300	4446	Linear	6	4	0.8687	0.0453	0	0	NA
contig_10485	6485	Linear	7	11	0.8687	0.0454	0	0.7083	NA
contig_18237	6091	Linear	4	11	0.8685	0.0454	0	0	NA
contig_69573	19257	Linear	24	11	0.8684	0.0455	0	1.5158	NA
contig_6271	7076	Linear	9	11	0.8678	0.0456	0	0	NA
contig_55844	5004	Linear	10	11	0.8678	0.0456	0	0	NA
contig_38914	11958	Linear	17	11	0.8672	0.0457	0	0	NA
contig_104498	6112	Linear	11	11	0.8672	0.0458	0	0	NA
contig_117987	9415	Linear	15	11	0.8671	0.0458	0	0	NA
contig_51911	2236	Linear	3	11	0.8671	0.0459	0	0	NA
contig_19456	9647	Linear	15	11	0.8662	0.046	0	0	NA
contig_123402	14625	Linear	23	11	0.8652	0.046	0	0.145	NA
contig_62293	14037	Linear	21	11	0.8647	0.0461	0	1.3204	NA
contig_16636	36197	Linear	35	11	0.8645	0.0462	0	2.3693	NA
contig_86375	12704	Linear	25	11	0.8643	0.0462	0	0.6558	NA
contig_77412	1339	Linear	2	11	0.864	0.0463	0	0	NA
contig_131194	11586	Linear	10	11	0.864	0.0464	0	0.2554	NA
contig_98866	6037	Linear	8	11	0.8639	0.0464	0	0	NA
contig_4545	5667	Linear	12	11	0.8638	0.0465	0	0	NA
contig_33140	13514	Linear	23	11	0.8637	0.0466	0	1.3339	NA
contig_114924	3662	Linear	9	11	0.8632	0.0466	0	0	NA
contig_94619	9179	Linear	14	11	0.8632	0.0467	0	0	NA
contig_22103	15824	Linear	20	11	0.8631	0.0468	0	0.8544	NA
contig_97188	8396	Linear	7	11	0.8626	0.0468	0	2.7695	NA
contig_31823	2141	Linear	2	11	0.8619	0.0469	0	0	NA
contig_95864	7393	Linear	14	11	0.8619	0.047	0	0	NA
contig_9285	2352	Linear	4	11	0.8617	0.0471	0	0	NA
contig_32671	1564	Linear	2	4	0.8617	0.0471	0	0	NA
contig_12568	7898	Linear	9	11	0.8614	0.0472	0	0	NA
contig_123531	39244	Linear	50	11	0.8612	0.0473	0	3.0681	NA
contig_86825	6923	Linear	11	11	0.8612	0.0473	0	0	NA
contig_128943	11923	Linear	22	11	0.8609	0.0474	0	0	NA
contig_63846	2352	Linear	6	11	0.8605	0.0475	0	0	NA
contig_130922	12433	Linear	20	11	0.8604	0.0475	0	0	NA
contig_36122	6686	Linear	11	11	0.8599	0.0476	0	0	NA
contig_107551	3465	Linear	4	11	0.8596	0.0477	0	0.2387	NA
contig_71026	13794	Linear	18	11	0.8596	0.0477	0	0.9493	NA
contig_21481	5604	Linear	4	11	0.8593	0.0478	0	0	NA
contig_48274	8648	Linear	15	11	0.8586	0.0479	0	0.6467	NA
contig_56779	9410	Linear	11	11	0.858	0.0479	0	0.9072	NA
contig_21691	10186	Linear	10	11	0.8573	0.048	0	0	NA
contig_105182	14922	Linear	12	11	0.8571	0.0481	0	0	NA
contig_92691	2427	Linear	7	11	0.8571	0.0482	0	0	NA
contig_78574	4901	Linear	8	11	0.8571	0.0482	0	0	NA
contig_113958	4380	Linear	3	11	0.8568	0.0483	0	0	NA
contig_87128	17806	Linear	24	11	0.8568	0.0484	0	0	NA
contig_99342	16048	Linear	22	11	0.8565	0.0484	0	0.3988	NA
contig_56988	3968	Linear	6	11	0.8564	0.0485	0	1.2568	NA
contig_107161	19064	Linear	20	11	0.8564	0.0486	0	0	NA
contig_58767	5130	Linear	9	11	0.8558	0.0486	0	0	NA
contig_61234	12395	Linear	18	11	0.8555	0.0487	0	1.3935	NA
contig_83242	7166	Linear	13	11	0.8554	0.0488	0	0	NA
contig_85622	6654	Linear	10	11	0.855	0.0489	0	0	NA
contig_9313	5792	Linear	6	11	0.855	0.0489	0	0	NA
contig_115849	13003	Linear	22	11	0.8547	0.049	0	0	NA
contig_11779	9198	Linear	12	11	0.8547	0.0491	0	0.8152	NA
contig_92825	12617	Linear	21	11	0.8547	0.0491	0	0	NA
contig_75198	5605	Linear	10	11	0.8543	0.0492	0	0	NA
contig_59531	6566	Linear	14	11	0.8539	0.0493	0	0	NA
contig_105770	4307	Linear	4	11	0.8538	0.0494	0	0	NA
contig_17721	2214	Linear	2	11	0.8536	0.0494	0	0	NA
contig_124744	4964	Linear	6	11	0.8531	0.0495	0	0.9205	NA
contig_9783	5069	Linear	7	11	0.8529	0.0496	0	0	NA
contig_74984	17307	Linear	17	11	0.8529	0.0496	0	0.2048	NA
contig_93461	8427	Linear	17	11	0.8526	0.0497	0	0.7389	NA
contig_113232	5561	Linear	10	11	0.8525	0.0498	0	0	NA
contig_53967	4790	Linear	7	11	0.8523	0.0499	0	0.3316	NA
contig_94899	8899	Linear	16	11	0.8516	0.0499	0	0	NA
contig_8064	4331	Linear	7	11	0.8514	0.05	0	0	NA
contig_46397	5922	Linear	10	11	0.8513	0.0501	0	0.9285	NA
contig_41016	7931	Linear	8	11	0.8506	0.0501	0	0	NA
contig_70670	33837	Linear	67	11	0.85	0.0502	0	0	NA
contig_32200	9328	Linear	14	11	0.85	0.0503	0	0.2802	NA
contig_70359	2633	Linear	4	11	0.8497	0.0504	0	0	NA
contig_57025	4622	Linear	8	11	0.8496	0.0504	0	0	NA
contig_80714	2553	Linear	4	11	0.8496	0.0505	0	0	NA
contig_67614	8442	Linear	14	11	0.8496	0.0506	0	0	NA
contig_13572	33228	Linear	31	11	0.8495	0.0506	0	1.1586	NA
contig_84373	8460	Linear	13	11	0.8495	0.0507	0	0.0203	NA
contig_36412	2898	Linear	3	11	0.8494	0.0508	0	0.2572	NA
contig_37796	45096	Linear	42	11	0.849	0.0509	0	0.4725	NA
contig_98864	3229	Linear	4	11	0.8481	0.0509	0	0	NA
contig_103865	11629	Linear	11	11	0.848	0.051	0	0.7623	NA
contig_56211	7172	Linear	10	11	0.848	0.0511	0	0	NA
contig_45483	4950	Linear	9	11	0.848	0.0511	0	0	NA
contig_53132	39189	Linear	69	11	0.8479	0.0512	0	0.4289	NA
contig_71844	4610	Linear	4	11	0.8477	0.0513	0	0	NA
contig_105300	7517	Linear	15	11	0.8477	0.0514	0	0	NA
contig_85722	4569	Linear	10	11	0.8476	0.0514	0	0	NA
contig_66906	10227	Linear	15	11	0.8474	0.0515	0	0	NA
contig_70911	13604	Linear	23	11	0.8472	0.0516	0	0	NA
contig_116703	13202	Linear	17	11	0.8465	0.0517	0	0.3755	NA
contig_69171	7623	Linear	12	11	0.8464	0.0517	0	0.1914	NA
contig_1068	2722	Linear	4	11	0.8461	0.0518	0	0	NA
contig_78358	9734	Linear	9	11	0.846	0.0519	0	1.1525	NA
contig_36566	13845	Linear	16	11	0.8451	0.0519	0	1.3397	NA
contig_32607	11505	Linear	14	11	0.8448	0.052	0	0	NA
contig_10036	1204	Linear	2	4	0.8445	0.0521	0	0	NA
contig_81720	4511	Linear	6	11	0.844	0.0522	0	0	NA
contig_88742	3420	Linear	4	11	0.844	0.0522	0	0	NA
contig_93284	8095	Linear	15	11	0.8439	0.0523	0	0	NA
contig_116231	12512	Linear	20	11	0.8438	0.0524	0	1.2852	NA
contig_27905	4750	Linear	9	11	0.8435	0.0525	0	0	NA
contig_37850	4029	Linear	3	11	0.8433	0.0525	0	0	NA
contig_87940	18136	Linear	29	11	0.8425	0.0526	0	0.3472	NA
contig_118430	6789	Linear	8	11	0.8422	0.0527	0	0	NA
contig_125918	26908	Linear	31	11	0.8419	0.0528	0	3.1767	NA
contig_18185	1244	Linear	1	11	0.8417	0.0528	0	0.3789	NA
contig_31048	8399	Linear	13	11	0.8416	0.0529	0	0	NA
contig_10595	2503	Linear	3	11	0.8411	0.053	0	0.8152	NA
contig_26769	2618	Linear	4	11	0.8408	0.0531	0	0.9917	NA
contig_77507	17235	Linear	35	11	0.8405	0.0531	0	0	NA
contig_54660	8604	Linear	16	11	0.8403	0.0532	0	0.6294	NA
contig_131635	11764	Linear	12	11	0.8401	0.0533	0	0	NA
contig_88552	6238	Linear	7	11	0.8396	0.0534	0	0	NA
contig_119302	7759	Linear	10	11	0.8394	0.0534	0	1.0379	NA
contig_51686	25192	Linear	37	11	0.8394	0.0535	0	1.2286	NA
contig_121334	2792	Linear	5	11	0.8389	0.0536	0	0	NA
contig_82792	13053	Linear	20	11	0.8388	0.0537	0	0.3619	NA
contig_128263	44570	Linear	61	11	0.8387	0.0537	0	2.4292	NA
contig_67695	11628	Linear	15	11	0.8385	0.0538	0	1.0954	NA
contig_123792	1983	Linear	2	11	0.8384	0.0539	0	0	NA
contig_22064	1996	Linear	7	11	0.8383	0.054	0	0	NA
contig_90645	11887	Linear	13	11	0.8379	0.054	0	1.5049	NA
contig_54071	28987	Linear	26	11	0.8376	0.0541	0	1.7279	NA
contig_3590	4551	Linear	7	11	0.8375	0.0542	0	0	NA
contig_91256	9263	Linear	13	11	0.8372	0.0543	0	1.6305	NA
contig_112523	66218	Linear	97	11	0.8372	0.0543	0	6.1225	NA
contig_69515	23123	Linear	36	11	0.8369	0.0544	0	1.1516	NA
contig_90147	5305	Linear	6	11	0.8369	0.0545	0	0	NA
contig_49800	14415	Linear	21	11	0.8365	0.0546	0	0	NA
contig_53148	21128	Linear	28	11	0.8365	0.0546	0	0.4635	NA
contig_111393	9685	Linear	18	11	0.8363	0.0547	0	0.2794	NA
contig_28359	11459	Linear	20	11	0.8362	0.0548	0	0.1928	NA
contig_49910	2600	Linear	5	11	0.836	0.0549	0	0	NA
contig_84001	5511	Linear	10	11	0.8359	0.0549	0	0	NA
contig_41451	23281	Linear	35	11	0.8358	0.055	0	5.3193	NA
contig_90810	9545	Linear	15	11	0.8356	0.0551	0	0	NA
contig_63987	21752	Linear	36	11	0.8351	0.0552	0	0.2691	NA
contig_105605	5912	Linear	10	11	0.8346	0.0552	0	0	NA
contig_66500	7267	Linear	2	15	0.8345	0.0553	0	0	NA
contig_130144	22322	Linear	24	11	0.8344	0.0554	0	0	NA
contig_85496	1187	Linear	2	11	0.8341	0.0555	0	0.6063	NA
contig_84409	6643	Linear	6	11	0.8333	0.0555	0	0.3326	NA
contig_101826	3337	Linear	4	11	0.8333	0.0556	0	0.2528	NA
contig_62435	5421	Linear	8	11	0.8332	0.0557	0	0	NA
contig_88967	2661	Linear	5	11	0.8332	0.0558	0	1.6977	NA
contig_67604	6795	Linear	11	11	0.8331	0.0559	0	1.0147	NA
contig_37853	11958	Linear	17	11	0.8329	0.0559	0	0.152	NA
contig_11266	1995	Linear	2	11	0.8325	0.056	0	0	NA
contig_129862	63085	Linear	85	11	0.8324	0.0561	0	4.7713	NA
contig_78887	4074	Linear	7	11	0.8323	0.0562	0	0	NA
contig_9352	2535	Linear	4	11	0.8315	0.0562	0	0.412	NA
contig_110000	15570	Linear	31	11	0.8314	0.0563	0	1.6688	NA
contig_70444	5992	Linear	9	11	0.8314	0.0564	0	0.6736	NA
contig_106515	2963	Linear	4	11	0.8311	0.0565	0	0	NA
contig_13599	18720	Linear	35	11	0.8309	0.0565	0	1.5353	NA
contig_115909	18930	Linear	43	11	0.8308	0.0566	0	0.3605	NA
contig_38055	1489	Linear	2	11	0.8303	0.0567	0	0	NA
contig_52200	48871	Linear	65	11	0.8303	0.0568	0	0.1275	NA
contig_70183	12779	Linear	24	11	0.8302	0.0568	0	0	NA
contig_71990	8463	Linear	9	11	0.8299	0.0569	0	0	NA
contig_100014	4651	Linear	5	11	0.8299	0.057	0	0	NA
contig_97794	12906	Linear	20	11	0.8298	0.0571	0	0	NA
contig_38696	8004	Linear	14	11	0.8297	0.0572	0	0	NA
contig_95147	2180	Linear	4	11	0.8297	0.0572	0	0	NA
contig_59195	10315	Linear	17	11	0.8297	0.0573	0	0	NA
contig_126105	2797	Linear	6	11	0.8295	0.0574	0	0	NA
contig_36181	27801	Linear	38	11	0.8293	0.0575	0	1.2182	NA
contig_18378	6423	Linear	8	11	0.8293	0.0575	0	0.2276	NA
contig_83470	4151	Linear	9	11	0.8291	0.0576	0	0	NA
contig_97695	2629	Linear	4	11	0.8291	0.0577	0	0	NA
contig_4748	4320	Linear	6	11	0.8291	0.0578	0	0	NA
contig_90205	8462	Linear	19	11	0.829	0.0578	0	1.1513	NA
contig_131541	6348	Linear	8	11	0.8288	0.0579	0	0	NA
contig_91668	6469	Linear	15	11	0.8286	0.058	0	0	NA
contig_122112	9440	Linear	5	11	0.828	0.0581	0	0	NA
contig_58591	5194	Linear	6	11	0.8278	0.0582	0	0.4588	NA
contig_117352	6005	Linear	9	11	0.8274	0.0582	0	0	NA
contig_65178	4930	Linear	8	11	0.8273	0.0583	0	0	NA
contig_49671	8158	Linear	8	11	0.8272	0.0584	0	0.4802	NA
contig_102610	4498	Linear	3	11	0.8271	0.0585	0	0	NA
contig_8008	9794	Linear	11	11	0.8268	0.0585	0	1.2076	NA
contig_75704	6173	Linear	7	11	0.8268	0.0586	0	0	NA
contig_86318	12836	Linear	17	11	0.8266	0.0587	0	0.7327	NA
contig_53539	10777	Linear	19	11	0.8266	0.0588	0	3.0175	NA
contig_57830	24987	Linear	29	11	0.8264	0.0588	0	2.8931	NA
contig_17975	2569	Linear	5	11	0.8262	0.0589	0	0	NA
contig_51386	10533	Linear	1	11	0.8262	0.059	0	0	NA
contig_18811	8043	Linear	12	11	0.8261	0.0591	0	0	NA
contig_4885	9268	Linear	9	11	0.826	0.0591	0	0.9183	NA
contig_54468	6804	Linear	14	11	0.8259	0.0592	0	0.7406	NA
contig_117640	11927	Linear	16	11	0.8259	0.0593	0	0	NA
contig_31747	4070	Linear	4	11	0.8258	0.0594	0	0	NA
contig_4429	7596	Linear	16	11	0.8256	0.0595	0	2.8146	NA
contig_84248	3848	Linear	5	11	0.8256	0.0595	0	0	NA
contig_102824	12356	Linear	22	11	0.8255	0.0596	0	0	NA
contig_32984	11636	Linear	13	11	0.8251	0.0597	0	0	NA
contig_48126	21674	Linear	25	11	0.8251	0.0598	0	0.3409	NA
contig_91370	7420	Linear	8	11	0.825	0.0598	0	0	NA
contig_37629	2575	Linear	3	11	0.8249	0.0599	0	0	NA
contig_45443	13059	Linear	20	11	0.8248	0.06	0	4.1251	NA
contig_64606	5362	Linear	10	11	0.8247	0.0601	0	0.4617	NA
contig_82854	4236	Linear	6	11	0.8245	0.0601	0	0	NA
contig_82996	12334	Linear	20	11	0.8244	0.0602	0	2.2404	NA
contig_55767	9473	Linear	14	11	0.8242	0.0603	0	0	NA
contig_9756	70798	Linear	78	11	0.824	0.0604	0	2.5614	NA
contig_95009	9062	Linear	11	11	0.8238	0.0604	0	0	NA
contig_48816	6656	Linear	9	11	0.8237	0.0605	0	0.2322	NA
contig_31357	7300	Linear	12	11	0.823	0.0606	0	0	NA
contig_4706	7627	Linear	11	11	0.823	0.0607	0	0	NA
contig_63444	2430	Linear	4	11	0.8228	0.0608	0	0	NA
contig_111075	2467	Linear	4	11	0.8227	0.0608	0	0	NA
contig_108709	13693	Linear	16	11	0.8224	0.0609	0	0	NA
contig_54658	11432	Linear	25	11	0.8224	0.061	0	0	NA
contig_3077	4794	Linear	6	11	0.8223	0.0611	0	0	NA
contig_44721	2762	Linear	4	11	0.8221	0.0611	0	0	NA
contig_4076	4347	Linear	8	11	0.8221	0.0612	0	0	NA
contig_22646	3350	Linear	3	11	0.8221	0.0613	0	0	NA
contig_33824	8973	Linear	12	11	0.822	0.0614	0	0	NA
contig_87888	5095	Linear	8	11	0.8218	0.0614	0	0	NA
contig_117819	7938	Linear	12	11	0.8218	0.0615	0	0.4771	NA
contig_75808	1833	Linear	3	11	0.8216	0.0616	0	0	NA
contig_3524	5044	Linear	6	11	0.8214	0.0617	0	0	NA
contig_33321	1618	Linear	2	11	0.8211	0.0617	0	0	NA
contig_68299	35140	Linear	38	11	0.8211	0.0618	0	1.074	NA
contig_79265	26666	Linear	32	11	0.8209	0.0619	0	1.2468	NA
contig_89075	7203	Linear	15	11	0.8208	0.062	0	1.4091	NA
contig_61864	4865	Linear	4	11	0.8204	0.062	0	0	NA
contig_130762	8098	Linear	15	11	0.8203	0.0621	0	0	NA
contig_53757	5537	Linear	11	11	0.8202	0.0622	0	0	NA
contig_89916	7999	Linear	11	11	0.8201	0.0623	0	1.3937	NA
contig_36808	35130	Linear	51	11	0.8201	0.0624	0	2.9407	NA
contig_42902	4009	Linear	8	11	0.82	0.0624	0	0	NA
contig_7781	5170	Linear	7	11	0.82	0.0625	0	0.6012	NA
contig_50158	4657	Linear	8	11	0.8198	0.0626	0	0	NA
contig_91611	9502	Linear	10	11	0.8198	0.0627	0	0	NA
contig_61720	8831	Linear	10	11	0.819	0.0627	0	0	NA
contig_61990	10368	Linear	18	11	0.8189	0.0628	0	1.1398	NA
contig_44679	4054	Linear	9	11	0.8189	0.0629	0	1.8246	NA
contig_38383	2091	Linear	8	11	0.8186	0.063	0	0	NA
contig_118859	6927	Linear	12	11	0.8185	0.063	0	0	NA
contig_108360	8141	Linear	10	11	0.8177	0.0631	0	0.2528	NA
contig_52038	16502	Linear	21	11	0.8176	0.0632	0	1.0657	NA
contig_53984	2119	Linear	2	11	0.8175	0.0633	0	0	NA
contig_45242	4804	Linear	8	11	0.817	0.0633	0	0	NA
contig_47058	4694	Linear	4	11	0.8165	0.0634	0	0	NA
contig_85555	3101	Linear	5	11	0.8163	0.0635	0	0	NA
contig_67534	5153	Linear	9	11	0.8162	0.0636	0	0	NA
contig_83829	7760	Linear	11	11	0.8158	0.0637	0	0	NA
contig_25773	4011	Linear	7	11	0.8158	0.0637	0	0	NA
contig_53461	7337	Linear	8	11	0.815	0.0638	0	0	NA
contig_110968	6656	Linear	9	11	0.8149	0.0639	0	0	NA
contig_36967	8448	Linear	8	11	0.8146	0.064	0	0	NA
contig_13478	78235	Linear	77	11	0.8145	0.064	0	1.2072	NA
contig_62468	11113	Linear	12	11	0.8143	0.0641	0	0.3741	NA
contig_78851	4139	Linear	12	11	0.814	0.0642	0	0	NA
contig_68537	2619	Linear	5	11	0.8139	0.0643	0	0.5604	NA
contig_101011	5444	Linear	12	11	0.8138	0.0644	0	0	NA
contig_80822	8606	Linear	14	11	0.8137	0.0644	0	0.702	NA
contig_131492	2590	Linear	5	11	0.8132	0.0645	0	0	NA
contig_40525	3085	Linear	6	11	0.8132	0.0646	0	0	NA
contig_128503	13958	Linear	16	11	0.8131	0.0647	0	0	NA
contig_46373	14025	Linear	26	11	0.813	0.0647	0	0.2179	NA
contig_131404	18444	Linear	22	11	0.813	0.0648	0	1.6422	NA
contig_47875	4339	Linear	3	11	0.8129	0.0649	0	0	NA
contig_114076	8581	Linear	9	11	0.8124	0.065	0	0.8879	NA
contig_94489	10261	Linear	17	11	0.812	0.0651	0	0	NA
contig_129474	2362	Linear	3	11	0.812	0.0651	0	0	NA
contig_29308	20778	Linear	31	11	0.8112	0.0652	0	0.2449	NA
contig_36578	3409	Linear	4	11	0.8111	0.0653	0	0	NA
contig_131815	5737	Linear	10	11	0.8109	0.0654	0	0	NA
contig_84658	4175	Linear	4	11	0.8107	0.0654	0	0	NA
contig_79903	14477	Linear	21	11	0.8102	0.0655	0	0.2417	NA
contig_107923	7429	Linear	14	11	0.8101	0.0656	0	0	NA
contig_40763	3948	Linear	8	11	0.8096	0.0657	0	0	NA
contig_5706	10576	Linear	15	11	0.8095	0.0658	0	0.7083	NA
contig_72403	11270	Linear	24	11	0.8094	0.0658	0	0	NA
contig_50169	105387	Linear	119	11	0.8093	0.0659	0	2.637	NA
contig_88573	4360	Linear	3	4	0.8091	0.066	0	0	NA
contig_88212	6212	Linear	5	11	0.8091	0.0661	0	0.1856	NA
contig_12631	631	Linear	1	11	0.8089	0.0662	0	1.2568	NA
contig_39476	18527	Linear	23	11	0.8089	0.0662	0	1.7817	NA
contig_36096	2730	Linear	6	11	0.8084	0.0663	0	0	NA
contig_98060	9423	Linear	20	11	0.8079	0.0664	0	0	NA
contig_118994	7993	Linear	15	11	0.8078	0.0665	0	1.0089	NA
contig_57557	19381	Linear	27	11	0.8077	0.0665	0	0.4405	NA
contig_95156	8463	Linear	14	11	0.8073	0.0666	0	0	NA
contig_104104	4841	Linear	11	4	0.8072	0.0667	0	0	NA
contig_122694	14052	Linear	15	11	0.8071	0.0668	0	0.6787	NA
contig_120502	26980	Linear	28	11	0.807	0.0669	0	0.7091	NA
contig_5835	6644	Linear	9	11	0.807	0.0669	0	0	NA
contig_7259	11662	Linear	15	11	0.8066	0.067	0	0.9754	NA
contig_83105	2730	Linear	2	11	0.8065	0.0671	0	0	NA
contig_16893	2831	Linear	5	11	0.8048	0.0672	0	0	NA
contig_132001	11945	Linear	6	11	0.8047	0.0673	0	0	NA
contig_66939	6108	Linear	6	11	0.8047	0.0673	0	0	NA
contig_68501	28173	Linear	34	11	0.8046	0.0674	0	0	NA
contig_117671	17041	Linear	30	11	0.8046	0.0675	0	0.4151	NA
contig_35793	7057	Linear	12	11	0.8044	0.0676	0	0.3817	NA
contig_32170	10946	Linear	16	11	0.8044	0.0677	0	0.3509	NA
contig_858	11907	Linear	15	11	0.8042	0.0677	0	0.502	NA
contig_21002	5740	Linear	9	11	0.8041	0.0678	0	0.453	NA
contig_84387	8456	Linear	5	11	0.8038	0.0679	0	0.5744	NA
contig_112162	6760	Linear	11	11	0.8033	0.068	0	2.5173	NA
contig_5231	3026	Linear	7	11	0.8028	0.0681	0	0	NA
contig_22426	3335	Linear	5	11	0.8025	0.0681	0	0.7508	NA
contig_13590	56694	Linear	65	11	0.8017	0.0682	0	0.8699	NA
contig_87287	14135	Linear	20	11	0.8014	0.0683	0	1.0387	NA
contig_10337	26306	Linear	30	11	0.8014	0.0684	0	2.9996	NA
contig_103420	1311	Linear	2	11	0.8013	0.0685	0	0	NA
contig_63423	951	Linear	1	11	0.8011	0.0685	0	0	NA
contig_37529	7019	DTR	8	11	0.8006	0.0686	0	0	NA
contig_98762	12815	Linear	24	11	0.8004	0.0687	0	0	NA
contig_67370	8464	Linear	17	11	0.8002	0.0688	0	0	NA
contig_37724	11230	Linear	12	11	0.8	0.0689	0	0.6164	NA
contig_73843	8034	Linear	14	11	0.7999	0.0689	0	3.4253	NA
contig_72968	1957	Linear	2	11	0.7998	0.069	0	1.1516	NA
contig_45278	16348	Linear	13	11	0.7997	0.0691	0	2.413	NA
contig_21264	2073	Linear	3	11	0.7991	0.0692	0	0	NA
contig_93962	5445	Linear	14	11	0.799	0.0693	0	0	NA
contig_20116	13010	Linear	22	11	0.7989	0.0693	0	0	NA
contig_107621	6293	Linear	7	11	0.7985	0.0694	0	0	NA
contig_92803	8005	Linear	14	11	0.7983	0.0695	0	0	NA
contig_90693	1247	Linear	3	11	0.7979	0.0696	0	1.0277	NA
contig_73901	14595	Linear	18	11	0.7978	0.0697	0	0	NA
contig_25560	6483	Linear	11	11	0.7969	0.0698	0	0	NA
contig_77904	33213	Linear	50	11	0.7969	0.0698	0	2.7798	NA
contig_84003	8420	Linear	14	11	0.7968	0.0699	0	0.8202	NA
contig_29282	8222	Linear	12	11	0.7968	0.07	0	1.3814	NA
contig_101012	6894	Linear	6	11	0.7967	0.0701	0	0	NA
contig_72990	6485	Linear	13	11	0.7965	0.0702	0	0	NA
contig_87145	15585	Linear	23	11	0.7965	0.0702	0	0	NA
contig_76991	4622	Linear	5	11	0.7963	0.0703	0	0	NA
contig_111931	6538	Linear	6	11	0.7961	0.0704	0	0.5057	NA
contig_71281	9076	Linear	14	11	0.7955	0.0705	0	0.8202	NA
contig_87559	1645	Linear	2	11	0.7953	0.0706	0	0	NA
contig_52041	20122	Linear	26	11	0.795	0.0706	0	1.0479	NA
contig_77727	1441	Linear	2	11	0.7949	0.0707	0	0	NA
contig_18467	27793	Linear	29	11	0.7947	0.0708	0	3.4487	NA
contig_77797	7656	Linear	12	11	0.7942	0.0709	0	0.6133	NA
contig_95425	15295	Linear	19	11	0.7935	0.071	0	2.8524	NA
contig_118050	7725	Linear	5	11	0.7924	0.0711	0	0	NA
contig_73608	7196	Linear	8	11	0.7921	0.0711	0	0	NA
contig_90280	10453	Linear	17	11	0.792	0.0712	0	1.4166	NA
contig_108235	5182	Linear	9	11	0.7919	0.0713	0	0	NA
contig_90241	1657	Linear	2	11	0.7918	0.0714	0	0	NA
contig_128114	8359	Linear	9	11	0.7913	0.0715	0	2.513	NA
contig_120389	31694	Linear	32	11	0.7912	0.0716	0	3.4301	NA
contig_111478	41058	Linear	53	11	0.7897	0.0716	0	1.6247	NA
contig_86167	9842	Linear	12	11	0.7895	0.0717	0	0	NA
contig_70752	5213	Linear	5	11	0.7894	0.0718	0	0	NA
contig_59983	8921	Linear	19	11	0.7893	0.0719	0	0	NA
contig_17888	3309	Linear	2	11	0.789	0.072	0	0	NA
contig_13702	6191	Linear	8	11	0.7878	0.0721	0	0	NA
contig_108703	5530	Linear	10	11	0.7877	0.0721	0	0	NA
contig_72520	25077	Linear	26	11	0.7874	0.0722	0	3.833	NA
contig_94320	621	Linear	1	11	0.7871	0.0723	0	0	NA
contig_118274	8452	Linear	17	11	0.7868	0.0724	0	0	NA
contig_9380	1478	Linear	3	11	0.7866	0.0725	0	1.0277	NA
contig_108367	10186	Linear	15	11	0.7864	0.0726	0	0.5732	NA
contig_97767	5131	Linear	8	11	0.7863	0.0726	0	0	NA
contig_89468	4429	Linear	7	11	0.7863	0.0727	0	0	NA
contig_93957	2846	Linear	6	11	0.7859	0.0728	0	0	NA
contig_52699	4762	Linear	12	11	0.7858	0.0729	0	0	NA
contig_99811	3332	Linear	5	11	0.7852	0.073	0	0	NA
contig_77916	10310	Linear	15	11	0.7852	0.0731	0	0.7749	NA
contig_124984	15010	Linear	27	11	0.785	0.0732	0	1.0379	NA
contig_126210	7415	Linear	13	11	0.7849	0.0732	0	0	NA
contig_108347	6235	Linear	8	11	0.7847	0.0733	0	1.5824	NA
contig_62458	3924	Linear	5	11	0.7846	0.0734	0	0	NA
contig_21927	1665	Linear	2	11	0.7843	0.0735	0	0	NA
contig_9768	6379	Linear	5	11	0.7841	0.0736	0	0.3023	NA
contig_5471	1833	Linear	5	11	0.7841	0.0737	0	0	NA
contig_5101	8006	Linear	14	11	0.7837	0.0737	0	0	NA
contig_72114	1531	Linear	2	11	0.7832	0.0738	0	0	NA
contig_97111	7031	Linear	13	11	0.7827	0.0739	0	0	NA
contig_43138	18029	Linear	25	11	0.7823	0.074	0	0	NA
contig_18532	70495	Linear	72	11	0.7821	0.0741	0	3.6503	NA
contig_49808	10479	Linear	15	11	0.7819	0.0742	0	0.6063	NA
contig_79711	18184	Linear	28	11	0.7813	0.0743	0	1.4144	NA
contig_123290	21932	Linear	36	11	0.7807	0.0743	0	0	NA
contig_124541	4860	Linear	3	11	0.7805	0.0744	0	0	NA
contig_59141	19756	Linear	36	11	0.7803	0.0745	0	0.3131	NA
contig_117612	9654	Linear	15	11	0.7802	0.0746	0	0.9016	NA
contig_77452	10140	Linear	12	11	0.7798	0.0747	0	0	NA
contig_45309	6706	Linear	12	11	0.7793	0.0748	0	0	NA
contig_99607	35556	Linear	47	11	0.7787	0.0749	0	1.3535	NA
contig_106612	3931	Linear	8	11	0.7787	0.0749	0	0	NA
contig_80311	41520	Linear	79	11	0.7786	0.075	0	1.8838	NA
contig_75290	25697	Linear	35	11	0.7786	0.0751	0	1.297	NA
contig_46390	2201	Linear	3	11	0.778	0.0752	0	0	NA
contig_69979	2846	Linear	5	11	0.7776	0.0753	0	0	NA
contig_58382	4189	Linear	7	11	0.7775	0.0754	0	0	NA
contig_57590	11672	Linear	16	11	0.7775	0.0755	0	0	NA
contig_4930	12467	Linear	27	11	0.7774	0.0755	0	0	NA
contig_7358	2068	Linear	2	11	0.7772	0.0756	0	0.7623	NA
contig_51445	8196	Linear	11	11	0.7772	0.0757	0	0	NA
contig_96825	1920	Linear	4	11	0.7772	0.0758	0	0	NA
contig_9449	4272	Linear	9	11	0.7764	0.0759	0	0	NA
contig_64182	9730	Linear	17	11	0.7764	0.076	0	0.7115	NA
contig_47716	73522	Linear	65	11	0.7761	0.0761	0	7.5625	NA
contig_55612	10657	Linear	15	11	0.7761	0.0761	0	0	NA
contig_43444	6648	Linear	6	11	0.776	0.0762	0	1.7277	NA
contig_93220	4584	Linear	11	11	0.7755	0.0763	0	0	NA
contig_79923	2061	Linear	2	11	0.7753	0.0764	0	0	NA
contig_78375	10920	Linear	21	11	0.775	0.0765	0	0	NA
contig_13458	33423	Linear	47	11	0.7748	0.0766	0	1.7382	NA
contig_18000	1300	Linear	3	11	0.7737	0.0767	0	1.0277	NA
contig_86736	1758	Linear	3	11	0.7735	0.0768	0	1.3814	NA
contig_105181	23851	Linear	40	11	0.7731	0.0768	0	0	NA
contig_126703	7299	Linear	14	11	0.7728	0.0769	0	0	NA
contig_131689	11213	Linear	12	11	0.7725	0.077	0	0	NA
contig_1532	4594	Linear	6	11	0.7725	0.0771	0	0	NA
contig_117362	6938	Linear	14	11	0.7725	0.0772	0	0.5553	NA
contig_76029	3953	Linear	11	11	0.7724	0.0773	0	0	NA
contig_37221	4113	Linear	3	11	0.7723	0.0774	0	0.7124	NA
contig_42263	1783	Linear	2	11	0.7722	0.0775	0	0	NA
contig_73714	9286	Linear	16	11	0.7721	0.0775	0	0	NA
contig_57118	1665	Linear	2	11	0.7721	0.0776	0	0	NA
contig_116893	7951	Linear	14	11	0.771	0.0777	0	0	NA
contig_82473	23077	Linear	32	11	0.7709	0.0778	0	2.1577	NA
contig_3078	6779	Linear	13	11	0.7708	0.0779	0	0	NA
contig_110023	8532	Linear	15	11	0.7706	0.078	0	0	NA
contig_32888	4602	Linear	5	11	0.7704	0.0781	0	0	NA
contig_103324	24988	Linear	28	11	0.7704	0.0782	0	1.7782	NA
contig_53108	3121	Linear	5	11	0.7704	0.0782	0	0	NA
contig_66430	10870	Linear	12	11	0.77	0.0783	0	0	NA
contig_18193	20117	Linear	24	11	0.7699	0.0784	0	1.1578	NA
contig_82989	1207	Linear	1	11	0.7699	0.0785	0	0	NA
contig_96393	5855	Linear	4	11	0.7696	0.0786	0	0	NA
contig_9742	10868	Linear	16	11	0.769	0.0787	0	0	NA
contig_58921	11067	Linear	16	11	0.769	0.0788	0	1.3559	NA
contig_10304	35739	Linear	37	11	0.7689	0.0788	0	0.7293	NA
contig_94565	9183	Linear	13	11	0.7689	0.0789	0	0.9267	NA
contig_79029	2186	Linear	3	4	0.7687	0.079	0	0	NA
contig_22106	1369	Linear	1	11	0.7686	0.0791	0	0	NA
contig_37794	35203	Linear	43	11	0.7683	0.0792	0	0.7961	NA
contig_128152	36656	Linear	65	11	0.7678	0.0793	0	2.4226	NA
contig_100931	5710	Linear	9	11	0.7676	0.0794	0	0	NA
contig_66031	18317	Linear	33	11	0.7676	0.0795	0	1.7437	NA
contig_50601	9808	Linear	16	11	0.767	0.0795	0	3.6407	NA
contig_3037	2033	Linear	3	11	0.7666	0.0796	0	0	NA
contig_114904	20439	Linear	28	11	0.766	0.0797	0	1.0683	NA
contig_117445	12792	Linear	16	11	0.766	0.0798	0	1.7183	NA
contig_21902	5676	Linear	11	11	0.7657	0.0799	0	0	NA
contig_40628	35762	Linear	53	11	0.7656	0.08	0	0.9466	NA
contig_82590	5076	Linear	8	11	0.7656	0.0801	0	0	NA
contig_41133	4696	Linear	5	11	0.765	0.0802	0	0	NA
contig_94534	20580	Linear	36	11	0.7649	0.0803	1	2.0441	NA
contig_61890	3292	Linear	5	11	0.7643	0.0803	0	0	NA
contig_16404	10079	Linear	11	11	0.7641	0.0804	0	0	NA
contig_83688	5693	Linear	6	11	0.7638	0.0805	0	0.2072	NA
contig_100436	1483	Linear	1	11	0.7634	0.0806	0	0	NA
contig_119257	6567	Linear	9	11	0.7633	0.0807	0	0	NA
contig_13663	24496	Linear	25	11	0.7632	0.0808	0	0.6869	NA
contig_9775	4814	Linear	6	11	0.7632	0.0809	0	0	NA
contig_77020	10611	Linear	10	11	0.763	0.081	0	0.3826	NA
contig_92853	12700	Linear	24	11	0.7629	0.081	0	2.6982	NA
contig_128009	88895	Linear	123	11	0.7628	0.0811	0	0.6806	NA
contig_60911	15313	Linear	27	11	0.7627	0.0812	0	1.0271	NA
contig_102122	4184	Linear	3	11	0.762	0.0813	0	0	NA
contig_8055	5170	Linear	10	11	0.7618	0.0814	0	0	NA
contig_33842	17761	Linear	31	11	0.7616	0.0815	0	0	NA
contig_126733	15920	Linear	20	11	0.7614	0.0816	0	0	NA
contig_79652	2905	Linear	2	11	0.761	0.0817	0	0	NA
contig_75366	7462	Linear	8	11	0.761	0.0818	0	0.3776	NA
contig_51472	9220	Linear	9	11	0.7607	0.0818	0	0	NA
contig_71332	7467	Linear	16	11	0.7605	0.0819	0	0	NA
contig_92681	2642	Linear	5	11	0.7604	0.082	0	0	NA
contig_89396	43735	Linear	38	11	0.7602	0.0821	0	1.8112	NA
contig_35002	11179	Linear	20	11	0.7601	0.0822	0	0	NA
contig_95737	4265	Linear	7	11	0.7597	0.0823	0	0	NA
contig_128026	7373	Linear	13	11	0.7596	0.0824	0	0	NA
contig_100882	5305	Linear	9	11	0.7596	0.0825	0	0.75	NA
contig_56618	7471	Linear	11	11	0.7596	0.0826	0	0	NA
contig_9328	5320	Linear	11	11	0.7595	0.0826	0	0	NA
contig_97118	54723	Linear	80	11	0.7593	0.0827	0	0.1026	NA
contig_35240	13419	Linear	14	11	0.7591	0.0828	0	0.2229	NA
contig_34876	7043	Linear	6	11	0.7591	0.0829	0	0	NA
contig_73857	16864	Linear	29	11	0.759	0.083	0	0	NA
contig_63590	8410	Linear	14	11	0.7588	0.0831	0	0	NA
contig_117787	7729	Linear	16	11	0.7587	0.0832	0	1.098	NA
contig_114706	5061	Linear	5	11	0.7586	0.0833	0	0	NA
contig_29765	12056	Linear	18	11	0.7584	0.0833	0	0.0214	NA
contig_50943	7581	Linear	10	11	0.7583	0.0834	0	0	NA
contig_61565	2973	Linear	2	11	0.7582	0.0835	0	0	NA
contig_19491	12769	Linear	20	11	0.758	0.0836	0	0	NA
contig_113708	6886	Linear	4	11	0.7579	0.0837	0	0	NA
contig_127304	12079	Linear	14	11	0.7576	0.0838	0	0.1838	NA
contig_52270	5233	Linear	10	11	0.7571	0.0839	0	0	NA
contig_84732	11621	Linear	12	11	0.7568	0.084	0	0.9527	NA
contig_56383	4975	Linear	7	11	0.7565	0.0841	0	0	NA
contig_65234	5084	Linear	11	11	0.7564	0.0841	0	0	NA
contig_95695	1280	Linear	2	11	0.7563	0.0842	0	0	NA
contig_50802	18404	Linear	23	11	0.7559	0.0843	0	0.5105	NA
contig_16191	2406	Linear	3	11	0.7558	0.0844	0	0	NA
contig_62375	3578	Linear	5	11	0.7557	0.0845	0	0	NA
contig_123886	11651	Linear	13	11	0.7551	0.0846	0	0.738	NA
contig_3605	2710	Linear	6	11	0.7543	0.0847	0	0	NA
contig_110201	8575	Linear	16	11	0.7541	0.0848	0	0	NA
contig_109755	12381	Linear	20	11	0.754	0.0849	0	0.3256	NA
contig_12559	1341	Linear	3	11	0.7538	0.0849	0	0	NA
contig_117257	5923	Linear	12	11	0.7535	0.085	0	0	NA
contig_72758	9597	Linear	24	11	0.7533	0.0851	0	1.3025	NA
contig_92801	2597	Linear	3	11	0.7532	0.0852	0	0	NA
contig_68678	6260	Linear	9	11	0.7529	0.0853	0	0	NA
contig_18561	12391	Linear	17	11	0.7527	0.0854	0	0.4925	NA
contig_86177	14507	Linear	18	11	0.7525	0.0855	0	2.5732	NA
contig_41546	5302	Linear	8	11	0.7524	0.0856	0	0	NA
contig_70587	15830	Linear	24	11	0.7523	0.0857	0	0.7992	NA
contig_853	2339	Linear	3	11	0.7516	0.0857	0	0	NA
contig_89236	4363	Linear	2	15	0.7513	0.0858	0	0	NA
contig_31354	9390	Linear	14	11	0.7513	0.0859	0	0	NA
contig_69484	4183	Linear	5	11	0.7511	0.086	0	0.4798	NA
contig_85596	3316	Linear	9	11	0.7507	0.0861	0	0	NA
contig_88045	9414	Linear	20	11	0.7504	0.0862	0	0.9366	NA
contig_88169	5874	Linear	9	11	0.7497	0.0863	0	0	NA
contig_122942	3336	Linear	5	11	0.7488	0.0864	0	0.3518	NA
contig_97296	13611	Linear	28	11	0.7486	0.0865	0	0	NA
contig_89044	2057	Linear	2	11	0.7481	0.0865	0	0	NA
contig_42091	20582	Linear	33	11	0.7478	0.0866	0	0.0549	NA
contig_46804	6659	Linear	8	11	0.7477	0.0867	0	0.7083	NA
contig_61892	4838	Linear	3	4	0.7472	0.0868	0	0	NA
contig_55969	4242	Linear	7	11	0.7465	0.0869	0	0.7419	NA
contig_114137	16603	Linear	25	11	0.7465	0.087	0	1.303	NA
contig_36351	939	Linear	2	11	0.7464	0.0871	0	0	NA
contig_86070	8182	Linear	14	11	0.7464	0.0872	0	0	NA
contig_45606	2848	Linear	2	11	0.7463	0.0873	0	0	NA
contig_13674	7983	Linear	11	11	0.7454	0.0874	0	2.6876	NA
contig_73609	3611	Linear	5	11	0.7453	0.0875	0	0	NA
contig_38577	11954	Linear	20	11	0.7438	0.0875	0	1.3372	NA
contig_70837	9281	Linear	1	4	0.7436	0.0876	0	0	NA
contig_7707	27845	Linear	41	11	0.7436	0.0877	0	4.9223	NA
contig_125199	4937	Linear	7	11	0.7436	0.0878	0	0	NA
contig_9679	8142	Linear	12	11	0.743	0.0879	0	0.2606	NA
contig_51470	13098	Linear	10	11	0.743	0.088	0	0.6337	NA
contig_74071	3021	Linear	5	11	0.7429	0.0881	0	0	NA
contig_39986	7049	Linear	12	11	0.7428	0.0882	0	0.0153	NA
contig_85190	10032	Linear	15	11	0.7426	0.0883	0	0	NA
contig_36751	7663	Linear	10	11	0.7421	0.0884	0	0	NA
contig_50853	12619	Linear	16	11	0.742	0.0885	0	0	NA
contig_111874	9383	Linear	8	11	0.7414	0.0886	0	0	NA
contig_11541	45844	Linear	63	11	0.7409	0.0886	0	1.1122	NA
contig_65643	6460	Linear	3	11	0.7407	0.0887	0	0	NA
contig_112142	18359	Linear	21	11	0.7403	0.0888	0	0	NA
contig_76572	2040	Linear	2	11	0.7398	0.0889	0	0	NA
contig_91582	14172	Linear	20	11	0.7396	0.089	0	3.7781	NA
contig_8511	4502	Linear	6	11	0.7395	0.0891	0	0	NA
contig_22023	1567	Linear	2	11	0.7394	0.0892	0	0	NA
contig_70458	5025	Linear	7	11	0.739	0.0893	0	1.9292	NA
contig_105155	2842	Linear	4	11	0.7387	0.0894	0	0	NA
contig_78255	6355	Linear	9	11	0.7385	0.0895	0	0	NA
contig_131074	10076	Linear	5	4	0.7384	0.0896	0	0	NA
contig_43170	1925	Linear	5	11	0.7381	0.0897	0	0.4588	NA
contig_130637	10942	Linear	17	11	0.7377	0.0898	0	0	NA
contig_47590	9717	Linear	11	11	0.7371	0.0898	0	0	NA
contig_54966	4125	Linear	6	11	0.7369	0.0899	0	0	NA
contig_90551	1665	Linear	3	11	0.7368	0.09	0	0	NA
contig_73056	5796	Linear	10	11	0.7368	0.0901	0	0	NA
contig_12080	1093	Linear	2	11	0.7363	0.0902	0	0	NA
contig_13559	4145	Linear	6	11	0.7357	0.0903	0	0	NA
contig_123544	12237	Linear	14	11	0.7353	0.0904	0	0	NA
contig_108815	35883	Linear	50	11	0.735	0.0905	0	1.7331	NA
contig_75499	6960	Linear	8	11	0.7345	0.0906	0	0	NA
contig_105974	6231	Linear	5	11	0.7339	0.0907	0	0	NA
contig_81948	9397	Linear	12	11	0.7339	0.0908	0	0	NA
contig_78511	2278	Linear	3	11	0.7339	0.0909	0	0	NA
contig_54141	965	Linear	2	11	0.7337	0.091	0	0	NA
contig_128203	36481	Linear	33	11	0.7336	0.0911	0	0.9586	NA
contig_77005	14537	Linear	21	11	0.7331	0.0912	0	0	NA
contig_92272	7535	Linear	10	11	0.733	0.0912	0	0	NA
contig_112973	7010	Linear	4	11	0.733	0.0913	0	0	NA
contig_55654	14907	Linear	19	11	0.7326	0.0914	0	1.0379	NA
contig_60199	4983	Linear	6	11	0.7325	0.0915	0	0	NA
contig_1091	4724	Linear	6	11	0.7322	0.0916	0	0	NA
contig_20624	10057	Linear	10	11	0.732	0.0917	0	0	NA
contig_79122	5018	Linear	6	11	0.7319	0.0918	0	0.2528	NA
contig_88572	5019	Linear	13	11	0.7317	0.0919	0	0	NA
contig_90582	5373	Linear	8	11	0.7316	0.092	0	0.5109	NA
contig_95706	961	Linear	2	11	0.7312	0.0921	0	0	NA
contig_28601	4665	Linear	8	11	0.7307	0.0922	0	0	NA
contig_101852	10908	Linear	11	11	0.7307	0.0923	0	0	NA
contig_89855	7907	Linear	12	11	0.7303	0.0924	0	0.6173	NA
contig_81219	6799	Linear	7	11	0.73	0.0925	0	0	NA
contig_49786	3021	Linear	3	11	0.7299	0.0926	0	0	NA
contig_95033	1772	Linear	1	11	0.7298	0.0926	0	0	NA
contig_129197	9010	Linear	18	11	0.7297	0.0927	0	0	NA
contig_83156	4973	Linear	5	11	0.7293	0.0928	0	0	NA
contig_52298	10464	Linear	15	11	0.7292	0.0929	0	0	NA
contig_106939	14512	Linear	17	11	0.7292	0.093	0	1.6629	NA
contig_35254	8169	Linear	9	11	0.7285	0.0931	0	0.7205	NA
contig_1689	8643	Linear	10	11	0.7284	0.0932	0	1.0397	NA
contig_88612	26261	Linear	45	11	0.7282	0.0933	0	1.399	NA
contig_110755	4681	Linear	10	11	0.7279	0.0934	0	0	NA
contig_78273	6992	Linear	12	11	0.7278	0.0935	0	0	NA
contig_107225	4896	Linear	7	11	0.7278	0.0936	0	0	NA
contig_36248	22046	Linear	22	11	0.7277	0.0937	0	1.9182	NA
contig_93739	5029	Linear	9	11	0.7276	0.0938	0	0	NA
contig_67350	16987	Linear	23	11	0.7275	0.0939	0	1.2815	NA
contig_85495	3032	Linear	4	11	0.727	0.094	0	0.6063	NA
contig_85450	1962	Linear	3	11	0.7268	0.0941	0	0	NA
contig_4719	8079	Linear	9	11	0.7264	0.0941	0	0	NA
contig_38326	53150	Linear	66	11	0.7263	0.0942	0	2.9798	NA
contig_1676	1674	Linear	2	15	0.7262	0.0943	0	0.9083	NA
contig_63449	3884	Linear	5	11	0.7261	0.0944	0	0	NA
contig_107160	16244	Linear	31	11	0.7256	0.0945	0	0	NA
contig_115380	4944	Linear	9	11	0.7254	0.0946	0	0	NA
contig_36705	5516	Linear	7	11	0.7251	0.0947	0	0	NA
contig_125705	4992	Linear	8	11	0.7251	0.0948	0	0	NA
contig_112121	90912	Linear	143	11	0.7251	0.0949	0	5.6502	NA
contig_56220	14023	Linear	25	11	0.725	0.095	0	0.8152	NA
contig_101802	42222	Linear	58	11	0.7239	0.0951	7	5.3066	I_traI;I_traK;I_trbA;I_traM;I_traM;I_traN;I_traO;traU
contig_73814	11583	Linear	15	11	0.7238	0.0952	0	0	NA
contig_114380	5125	Linear	5	11	0.7235	0.0953	0	0	NA
contig_94853	4641	Linear	7	11	0.7235	0.0954	0	0	NA
contig_132085	7856	Linear	11	11	0.7224	0.0955	0	0	NA
contig_66944	16038	Linear	21	11	0.7222	0.0956	0	0.6233	NA
contig_106443	5533	Linear	8	11	0.7222	0.0957	0	0	NA
contig_98984	7430	Linear	16	11	0.7221	0.0957	0	0	NA
contig_18755	4197	Linear	4	11	0.7219	0.0958	0	0	NA
contig_29307	2734	Linear	3	11	0.7219	0.0959	0	0	NA
contig_9321	1832	Linear	2	11	0.7218	0.096	0	0	NA
contig_91479	1935	Linear	3	11	0.7218	0.0961	0	0	NA
contig_123262	32217	Linear	36	11	0.7213	0.0962	0	1.4743	NA
contig_19499	22850	Linear	26	11	0.7213	0.0963	0	0.9514	NA
contig_14555	5834	Linear	3	11	0.7201	0.0964	0	0	NA
contig_21012	8782	Linear	10	11	0.72	0.0965	0	0	NA
contig_87742	4840	Linear	8	11	0.7199	0.0966	0	0.7083	NA
contig_25851	7962	Linear	13	11	0.7198	0.0967	0	2.2891	NA
contig_54785	9133	Linear	13	11	0.7197	0.0968	0	0	NA
contig_46374	13973	Linear	17	11	0.7197	0.0969	0	0.0295	NA
contig_54278	10256	Linear	20	11	0.7196	0.097	0	0.4054	NA
contig_44502	39969	Linear	45	11	0.7194	0.0971	0	0.9532	NA
contig_68302	4581	Linear	6	11	0.7194	0.0972	0	0	NA
contig_25393	5166	Linear	11	11	0.7192	0.0973	0	0	NA
contig_81605	14272	Linear	24	11	0.7187	0.0974	0	0	NA
contig_88101	4404	Linear	9	11	0.7186	0.0974	0	0	NA
contig_26770	4436	Linear	8	11	0.718	0.0975	0	0	NA
contig_106318	36323	Linear	69	11	0.7178	0.0976	0	0.0885	NA
contig_39348	31549	Linear	47	11	0.7171	0.0977	0	2.3385	NA
contig_28323	1741	Linear	3	11	0.717	0.0978	0	0	NA
contig_9758	17377	Linear	18	11	0.717	0.0979	0	0	NA
contig_18340	10076	Linear	16	11	0.7169	0.098	0	1.0496	NA
contig_27436	72835	Linear	149	11	0.7169	0.0981	0	2.762	NA
contig_97353	9553	Linear	11	11	0.7168	0.0982	0	0.5402	NA
contig_57030	6457	Linear	11	11	0.7159	0.0983	0	0	NA
contig_50199	8430	Linear	16	11	0.7159	0.0984	0	0	NA
contig_22648	1973	Linear	2	11	0.7153	0.0985	0	0	NA
contig_88756	4705	Linear	5	11	0.7153	0.0986	0	0.6063	NA
contig_111920	4786	Linear	5	4	0.715	0.0987	0	0	NA
contig_86008	4274	Linear	6	11	0.7149	0.0988	0	0	NA
contig_21949	2632	Linear	4	11	0.7148	0.0989	0	0	NA
contig_56035	1787	Linear	5	11	0.7148	0.099	0	0	NA
contig_121513	22792	Linear	24	11	0.7144	0.0991	0	3.3647	NA
contig_48819	857	Linear	2	11	0.7137	0.0992	0	1.1516	NA
contig_22121	10871	Linear	19	11	0.7135	0.0992	0	0.2554	NA
contig_124893	15080	Linear	25	11	0.7133	0.0993	0	0	NA
contig_101885	7779	Linear	15	11	0.7132	0.0994	0	0	NA
contig_82745	19424	Linear	32	11	0.7132	0.0995	0	0	NA
contig_13630	14055	Linear	12	11	0.7129	0.0996	0	1.1991	NA
contig_18355	22421	Linear	29	11	0.7124	0.0997	0	0.3175	NA
contig_99427	7711	Linear	14	11	0.7124	0.0998	0	0	NA
contig_99823	5084	Linear	9	11	0.7119	0.0999	0	0	NA
