# Supplementary material for: Decomposing a San Francisco estuary microbiome using long-read metagenomics reveals species- and strain-level dominance from picoeukaryotes to viruses
Source: mSystems. 2024 Aug 19;9(9):e00242-24. doi: 10.1128/msystems.00242-24 (PMC11406994; doi:10.1128/msystems.00242-24)
Supplement: Table S4 — geNomad classification results for contigs classified as plasmids (Illumina assembly). [file msystems.00242-24-s0005.xlsx]

## Sheet: Caption
Supplementary Table 4 - geNomad classification results for contigs classified as plasmids (Illumina assembly). This data was used to make Supplementary Figure 2B.

## Sheet: illumina_contigs_plasmid_summar
seq_name	length	topology	n_genes	genetic_code	plasmid_score	fdr	n_hallmarks	marker_enrichment	conjugation_genes	amr_genes
illumina_contig_18059	4339	No terminal repeats	10	11	0.9927	NA	0	4.4434	NA	NA
illumina_contig_910114	464	No terminal repeats	1	11	0.9878	NA	1	1.7183	NA	NA
illumina_contig_15274	4728	No terminal repeats	9	11	0.9876	NA	0	0.9313	NA	NA
illumina_contig_495251	689	No terminal repeats	1	11	0.9875	NA	1	1.7183	NA	NA
illumina_contig_14300	4895	No terminal repeats	7	11	0.9871	NA	0	3.9948	NA	NF012178
illumina_contig_1198379	389	No terminal repeats	1	11	0.9865	NA	1	1.7183	NA	NA
illumina_contig_1709383	307	No terminal repeats	2	11	0.9839	NA	2	2.8371	T_virB3	NA
illumina_contig_41569	2791	No terminal repeats	3	11	0.9825	NA	1	2.3619	NA	NA
illumina_contig_14062	4935	No terminal repeats	9	11	0.9802	NA	0	0.2898	NA	NA
illumina_contig_1060229	421	No terminal repeats	1	11	0.976	NA	1	1.5654	NA	NA
illumina_contig_193798	1208	No terminal repeats	1	11	0.9751	NA	1	1.4636	F_traE	NA
illumina_contig_157541	1355	No terminal repeats	1	11	0.9748	NA	1	1.4636	F_traE	NA
illumina_contig_1489084	337	No terminal repeats	1	11	0.9743	NA	1	1.4636	F_traE	NA
illumina_contig_1884080	288	No terminal repeats	1	11	0.9714	NA	1	1.4636	F_traE	NA
illumina_contig_31714	3222	No terminal repeats	6	11	0.971	NA	0	0.6525	NA	NA
illumina_contig_114597	1615	No terminal repeats	3	11	0.9693	NA	1	1.0515	NA	NA
illumina_contig_87058	1875	No terminal repeats	3	11	0.9684	NA	1	1.4636	F_traE	NA
illumina_contig_5439	8019	No terminal repeats	12	11	0.9677	NA	0	2.1037	NA	NA
illumina_contig_11047	5600	No terminal repeats	9	11	0.9674	NA	0	2.7495	NA	NA
illumina_contig_17292	4431	No terminal repeats	8	11	0.9659	NA	0	3.6951	NA	NA
illumina_contig_992248	439	No terminal repeats	1	11	0.9632	NA	1	1.4636	F_traE	NA
illumina_contig_5986	7659	No terminal repeats	8	11	0.962	NA	0	2.9964	NA	NA
illumina_contig_46320	2634	No terminal repeats	3	11	0.961	NA	0	1.172	NA	NA
illumina_contig_833711	491	No terminal repeats	1	11	0.9559	NA	1	1.4636	F_traE	NA
illumina_contig_16582	4528	No terminal repeats	5	11	0.9541	NA	0	1.2916	NA	NA
illumina_contig_1834345	292	No terminal repeats	1	11	0.9535	NA	1	1.4636	F_traE	NA
illumina_contig_48723	2565	No terminal repeats	4	11	0.9511	NA	0	1.5064	NA	NA
illumina_contig_567983	631	No terminal repeats	1	11	0.95	NA	1	1.4636	F_traE	NA
illumina_contig_18837	4241	No terminal repeats	5	11	0.9483	NA	0	1.3725	NA	NA
illumina_contig_192155	1213	No terminal repeats	1	11	0.9464	NA	1	1.4636	F_traE	NA
illumina_contig_3771	9692	No terminal repeats	10	11	0.9461	NA	0	2.8036	NA	NA
illumina_contig_9889	5930	No terminal repeats	7	11	0.9439	NA	0	0.3751	NA	NA
illumina_contig_823	21052	No terminal repeats	21	11	0.9435	NA	0	2.4046	NA	NA
illumina_contig_315959	910	No terminal repeats	2	11	0.9423	NA	1	1.7183	NA	NA
illumina_contig_7239	6942	No terminal repeats	6	11	0.9406	NA	0	2.0055	NA	NA
illumina_contig_69104	2125	No terminal repeats	3	11	0.9398	NA	1	1.7183	NA	NA
illumina_contig_18753	4251	No terminal repeats	6	11	0.9374	NA	0	0.7629	NA	NA
illumina_contig_21353	3975	No terminal repeats	9	11	0.9364	NA	1	1.3764	NA	NA
illumina_contig_37638	2940	No terminal repeats	3	11	0.9358	NA	0	1.7152	NA	NA
illumina_contig_25055	3652	No terminal repeats	6	11	0.9325	NA	0	1.2695	NA	NA
illumina_contig_1331991	362	No terminal repeats	2	11	0.932	NA	1	1.4944	T_virB5	NA
illumina_contig_44478	2691	No terminal repeats	3	11	0.9313	NA	1	2.1342	F_traE	NA
illumina_contig_24140	3727	No terminal repeats	5	11	0.931	NA	0	0.178	NA	NA
illumina_contig_4941	8418	No terminal repeats	11	11	0.9301	NA	0	5.1465	NA	NA
illumina_contig_28057	3439	No terminal repeats	3	11	0.9271	NA	0	1.7014	NA	NA
illumina_contig_33067	3151	No terminal repeats	4	11	0.9249	NA	3	3.1781	virb4;T_virB6;T_virB9	NA
illumina_contig_23791	3756	No terminal repeats	4	11	0.9249	NA	0	1.2058	NA	NA
illumina_contig_24076	3732	No terminal repeats	4	11	0.9245	NA	0	0.9205	NA	NA
illumina_contig_28324	3421	No terminal repeats	3	11	0.9232	NA	0	0.9055	NA	NA
illumina_contig_253236	1037	No terminal repeats	2	11	0.9228	NA	1	1.7183	MOBC	NA
illumina_contig_21886	3924	No terminal repeats	3	11	0.9217	NA	0	1.6961	NA	NA
illumina_contig_50308	2521	No terminal repeats	5	11	0.9213	NA	0	0.8981	NA	NA
illumina_contig_178010	1267	No terminal repeats	2	11	0.9193	NA	1	1.4636	F_traE	NA
illumina_contig_28353	3420	No terminal repeats	2	11	0.9182	NA	0	1.5428	NA	NA
illumina_contig_492691	691	No terminal repeats	2	11	0.9182	NA	1	2.2753	NA	NA
illumina_contig_419630	765	No terminal repeats	3	11	0.9175	NA	1	2.7416	NA	NA
illumina_contig_38635	2902	No terminal repeats	3	11	0.916	NA	0	0.5822	NA	NA
illumina_contig_17599	4391	No terminal repeats	8	11	0.913	NA	0	0.702	NA	NA
illumina_contig_29621	3342	No terminal repeats	6	11	0.9124	NA	0	1.3768	NA	NA
illumina_contig_969799	446	No terminal repeats	1	11	0.91	NA	1	1.1426	NA	NA
illumina_contig_1835701	292	No terminal repeats	1	11	0.9071	NA	1	1.1426	NA	NA
illumina_contig_47121	2610	No terminal repeats	1	11	0.9068	NA	0	1.0935	NA	NA
illumina_contig_4522	8819	DTR	11	11	0.9064	NA	0	1.6523	NA	NA
illumina_contig_1044678	425	No terminal repeats	1	11	0.9061	NA	1	1.1426	NA	NA
illumina_contig_3877	9548	No terminal repeats	8	11	0.9061	NA	0	3.3294	NA	NA
illumina_contig_462623	719	No terminal repeats	2	11	0.9054	NA	1	1.6645	MOBP1	NA
illumina_contig_23092	3814	No terminal repeats	5	11	0.9025	NA	0	3.1544	NA	NA
illumina_contig_1045769	424	No terminal repeats	1	11	0.9017	NA	1	1.1426	NA	NA
illumina_contig_29108	3373	No terminal repeats	4	11	0.9014	NA	0	1.4824	NA	NA
illumina_contig_31042	3258	No terminal repeats	4	11	0.8993	NA	0	1.7183	NA	NA
illumina_contig_23681	3766	No terminal repeats	7	11	0.8987	NA	0	2.679	NA	NA
illumina_contig_960802	448	No terminal repeats	1	11	0.8973	NA	1	1.1426	NA	NA
illumina_contig_38331	2913	No terminal repeats	5	11	0.8956	NA	0	0.3211	NA	NA
illumina_contig_4934	8424	No terminal repeats	8	11	0.8954	NA	0	0.8628	NA	NA
illumina_contig_28495	3411	No terminal repeats	4	11	0.8948	NA	0	1.3795	NA	NA
illumina_contig_36685	2981	No terminal repeats	4	11	0.8927	NA	0	0.5718	NA	NA
illumina_contig_32718	3170	No terminal repeats	1	11	0.8902	NA	0	1.5049	NA	NA
illumina_contig_308250	923	No terminal repeats	1	11	0.8893	NA	1	1.1426	NA	NA
illumina_contig_223661	1113	No terminal repeats	4	11	0.8893	NA	2	2.3192	T_virB3	NA
illumina_contig_38313	2914	No terminal repeats	3	11	0.8878	NA	0	0.7693	NA	NA
illumina_contig_511968	674	No terminal repeats	1	11	0.8865	NA	1	1.1426	NA	NA
illumina_contig_1826300	293	No terminal repeats	1	11	0.8813	NA	1	1.1426	NA	NA
illumina_contig_41800	2783	No terminal repeats	5	11	0.8809	NA	0	0.3489	NA	NA
illumina_contig_15003	4773	No terminal repeats	7	11	0.8806	NA	0	1.3084	NA	NA
illumina_contig_37469	2947	No terminal repeats	5	11	0.8805	NA	0	2.0989	NA	NA
illumina_contig_37953	2928	No terminal repeats	5	11	0.8803	NA	0	0.7958	NA	NA
illumina_contig_26043	3577	No terminal repeats	5	11	0.8794	NA	0	1.7277	NA	NA
illumina_contig_1883489	288	No terminal repeats	2	11	0.8747	NA	1	1.5207	NA	NA
illumina_contig_34405	3086	No terminal repeats	5	11	0.8741	NA	0	2.619	NA	NA
illumina_contig_36948	2969	No terminal repeats	6	11	0.8729	NA	0	0.178	NA	NA
illumina_contig_299153	940	No terminal repeats	1	11	0.8728	NA	1	1.1605	traU	NA
illumina_contig_1087235	414	No terminal repeats	1	11	0.8728	NA	1	1.2063	F_traU	NA
illumina_contig_32760	3168	No terminal repeats	5	11	0.8704	NA	0	1.7889	NA	NA
illumina_contig_34943	3058	No terminal repeats	6	11	0.8697	NA	0	0.4556	NA	NA
illumina_contig_6555	7291	No terminal repeats	5	11	0.868	NA	0	0.288	NA	NA
illumina_contig_30522	3289	No terminal repeats	6	11	0.866	NA	0	0.1431	NA	NA
illumina_contig_184584	1241	No terminal repeats	2	11	0.8646	NA	1	1.189	I_trbA	NA
illumina_contig_29847	3329	No terminal repeats	5	11	0.8645	NA	0	2.1403	NA	NA
illumina_contig_48019	2585	No terminal repeats	3	11	0.864	NA	0	1.3411	NA	NA
illumina_contig_16793	4499	No terminal repeats	7	11	0.8639	NA	0	1.4963	NA	NA
illumina_contig_2911	11080	No terminal repeats	11	11	0.863	NA	0	1.0144	NA	NA
illumina_contig_5290	8131	No terminal repeats	9	11	0.8627	NA	0	0.7835	NA	NA
illumina_contig_11891	5387	No terminal repeats	6	11	0.8625	NA	0	0.6721	NA	NA
illumina_contig_119166	1580	No terminal repeats	2	11	0.8625	NA	1	1.4173	F_traG	NA
illumina_contig_469824	712	No terminal repeats	2	11	0.8616	NA	1	1.1742	NA	NA
illumina_contig_27874	3453	No terminal repeats	4	11	0.8616	NA	0	0.4635	NA	NA
illumina_contig_1379990	354	No terminal repeats	1	11	0.8579	NA	1	0.9783	NA	NA
illumina_contig_27386	3483	No terminal repeats	5	11	0.8569	NA	0	1.9327	NA	NA
illumina_contig_49477	2544	No terminal repeats	3	11	0.8527	NA	0	2.2067	NA	NA
illumina_contig_49378	2547	No terminal repeats	3	11	0.8525	NA	0	1.1662	NA	NA
illumina_contig_18379	4294	No terminal repeats	8	11	0.8521	NA	0	0.6393	NA	NA
illumina_contig_1365671	356	No terminal repeats	1	11	0.8512	NA	1	1.1426	NA	NA
illumina_contig_584623	620	No terminal repeats	1	11	0.8508	NA	1	1.2708	F_traN	NA
illumina_contig_1494041	336	No terminal repeats	2	11	0.8504	NA	1	1.4636	F_traE	NA
illumina_contig_1165000	396	No terminal repeats	1	11	0.85	NA	1	1.2019	T_virB6	NA
illumina_contig_22615	3854	No terminal repeats	7	11	0.843	NA	0	1.2465	NA	NA
illumina_contig_1429489	346	No terminal repeats	2	11	0.8424	NA	1	1.6385	NA	NA
illumina_contig_1225272	383	No terminal repeats	1	15	0.8389	NA	1	1.1515	I_traN	NA
illumina_contig_3110	10698	No terminal repeats	12	11	0.8373	NA	0	2.7359	NA	NA
illumina_contig_200568	1185	No terminal repeats	1	11	0.8362	NA	1	1.1605	traU	NA
illumina_contig_20369	4075	No terminal repeats	5	11	0.8343	NA	0	1.3412	NA	NA
illumina_contig_5886	7714	No terminal repeats	9	11	0.8331	NA	0	2.3925	NA	NA
illumina_contig_16021	4613	No terminal repeats	4	11	0.8325	NA	0	0.9071	NA	NA
illumina_contig_1991173	280	No terminal repeats	2	11	0.8324	NA	1	0.663	NA	NA
illumina_contig_271329	996	No terminal repeats	2	11	0.8306	NA	1	1.3228	NA	NA
illumina_contig_22436	3869	No terminal repeats	3	11	0.8273	NA	0	0.738	NA	NA
illumina_contig_20871	4024	No terminal repeats	4	11	0.8258	NA	0	1.6971	NA	NA
illumina_contig_7889	6661	No terminal repeats	5	11	0.8233	NA	0	0.7879	NA	NA
illumina_contig_11190	5562	No terminal repeats	3	11	0.8228	NA	0	1.0528	NA	NF000272
illumina_contig_44856	2678	No terminal repeats	4	11	0.8227	NA	0	2.079	NA	NA
illumina_contig_19221	4197	No terminal repeats	5	11	0.8218	NA	0	1.7699	NA	NA
illumina_contig_1291966	370	No terminal repeats	1	11	0.8202	NA	1	1.2016	NA	NA
illumina_contig_46248	2636	No terminal repeats	5	11	0.8178	NA	0	0.7585	NA	NA
illumina_contig_38107	2921	No terminal repeats	3	11	0.8159	NA	0	1.0309	NA	NA
illumina_contig_5394	8056	No terminal repeats	8	11	0.8145	NA	0	1.9621	NA	NA
illumina_contig_5268	8145	DTR	13	11	0.8137	NA	0	1.098	NA	NA
illumina_contig_33957	3106	No terminal repeats	5	11	0.8114	NA	0	0.6717	NA	NA
illumina_contig_123048	1553	No terminal repeats	2	11	0.8107	NA	2	2.1087	I_traM;I_traN	NA
illumina_contig_12691	5211	No terminal repeats	4	11	0.8089	NA	1	1.4636	F_traE	NA
illumina_contig_29888	3326	No terminal repeats	4	11	0.8051	NA	0	0.1967	NA	NA
illumina_contig_18654	4264	No terminal repeats	5	11	0.8043	NA	0	1.3197	NA	NA
illumina_contig_1447568	343	No terminal repeats	1	11	0.8007	NA	1	0.9974	I_traK	NA
illumina_contig_43929	2709	No terminal repeats	3	11	0.7999	NA	0	0.3545	NA	NA
illumina_contig_8882	6264	No terminal repeats	11	11	0.7992	NA	0	0.178	NA	NA
illumina_contig_1359348	358	No terminal repeats	1	11	0.7974	NA	1	1.147	NA	NA
illumina_contig_5294	8128	No terminal repeats	7	11	0.7969	NA	0	0.3121	NA	NA
illumina_contig_11664	5441	No terminal repeats	5	11	0.7959	NA	0	0.9339	NA	NA
illumina_contig_6128	7539	No terminal repeats	10	11	0.794	NA	0	0.6835	NA	NA
illumina_contig_26918	3516	No terminal repeats	4	11	0.7935	NA	0	0.3444	NA	NA
illumina_contig_29642	3341	No terminal repeats	6	11	0.7925	NA	0	0.4092	NA	NA
illumina_contig_823937	495	No terminal repeats	1	11	0.7924	NA	1	1.2266	F_traF	NA
illumina_contig_20358	4076	No terminal repeats	5	11	0.7922	NA	0	0.2647	NA	NA
illumina_contig_982774	442	No terminal repeats	1	11	0.7922	NA	1	0.9758	NA	NA
illumina_contig_3481	10093	No terminal repeats	10	11	0.792	NA	0	1.2786	NA	NA
illumina_contig_3204	10563	No terminal repeats	11	11	0.7904	NA	0	2.0233	NA	NA
illumina_contig_1423734	347	No terminal repeats	1	11	0.7899	NA	1	1.2133	F_traB	NA
illumina_contig_9235	6144	No terminal repeats	10	11	0.7893	NA	0	0.408	NA	NA
illumina_contig_36387	2992	No terminal repeats	4	11	0.7886	NA	0	1.0508	NA	NA
illumina_contig_12471	5254	No terminal repeats	7	11	0.7855	NA	0	1.5404	NA	NA
illumina_contig_1478188	338	No terminal repeats	1	11	0.7849	NA	1	1.1508	I_traI	NA
illumina_contig_682058	561	No terminal repeats	2	11	0.7837	NA	1	1.4636	F_traE	NA
illumina_contig_33550	3126	No terminal repeats	4	11	0.7836	NA	0	0.6162	NA	NA
illumina_contig_848	20690	No terminal repeats	20	11	0.781	NA	0	2.876	NA	NA
illumina_contig_24675	3684	No terminal repeats	7	11	0.781	NA	0	2.4281	NA	NA
illumina_contig_874497	476	No terminal repeats	1	11	0.777	NA	1	1.1426	NA	NA
illumina_contig_34838	3063	No terminal repeats	3	11	0.7768	NA	0	0.4772	NA	NA
illumina_contig_13356	5072	No terminal repeats	5	11	0.7761	NA	0	0.2552	NA	NA
illumina_contig_49547	2543	No terminal repeats	3	11	0.7743	NA	0	1.2006	NA	NA
illumina_contig_27552	3473	No terminal repeats	5	11	0.774	NA	0	1.1822	NA	NA
illumina_contig_47947	2586	No terminal repeats	2	11	0.7733	NA	1	1.4173	F_traG	NA
illumina_contig_1619782	318	No terminal repeats	1	11	0.7696	NA	1	1.1508	I_traI	NA
illumina_contig_1535241	330	No terminal repeats	1	11	0.7685	NA	1	0.9672	NA	NA
illumina_contig_32436	3185	No terminal repeats	3	11	0.7685	NA	0	0.8137	NA	NA
illumina_contig_38308	2914	No terminal repeats	5	11	0.7684	NA	0	0.7636	NA	NA
illumina_contig_2001671	279	No terminal repeats	1	11	0.7683	NA	1	1.0073	T_virB9	NA
illumina_contig_26652	3534	No terminal repeats	6	11	0.7665	NA	0	1.3814	NA	NA
illumina_contig_40446	2833	No terminal repeats	4	11	0.7661	NA	0	0.7223	NA	NA
illumina_contig_30249	3304	No terminal repeats	5	11	0.7648	NA	0	0.8732	NA	NA
illumina_contig_29689	3338	No terminal repeats	3	11	0.7637	NA	0	1.7482	NA	NA
illumina_contig_45687	2652	No terminal repeats	5	11	0.7625	NA	0	0.59	NA	NA
illumina_contig_1326969	363	No terminal repeats	2	11	0.7603	NA	1	1.4636	F_traE	NA
illumina_contig_4200	9165	No terminal repeats	8	11	0.7599	NA	0	0.5561	NA	NA
illumina_contig_515878	671	No terminal repeats	1	11	0.7593	NA	1	1.1426	NA	NA
illumina_contig_1929540	285	No terminal repeats	2	11	0.7592	NA	1	1.1986	T_virB3	NA
illumina_contig_494756	689	No terminal repeats	2	11	0.7581	NA	1	1.3228	NA	NA
illumina_contig_45393	2661	No terminal repeats	4	11	0.7559	NA	0	2.1324	NA	NA
illumina_contig_15185	4742	No terminal repeats	6	11	0.7532	NA	0	0.2223	NA	NA
illumina_contig_26218	3565	No terminal repeats	6	11	0.7526	NA	0	0.1694	NA	NA
illumina_contig_2335	12325	No terminal repeats	11	11	0.7505	NA	0	0.5469	NA	NA
illumina_contig_29834	3330	No terminal repeats	5	11	0.7501	NA	0	0.4206	NA	NA
illumina_contig_21526	3959	No terminal repeats	4	11	0.748	NA	0	0.597	NA	NA
illumina_contig_31330	3243	No terminal repeats	4	11	0.7479	NA	0	1.4952	NA	NA
illumina_contig_42005	2776	No terminal repeats	5	11	0.7472	NA	0	0.9787	NA	NA
illumina_contig_16149	4592	No terminal repeats	4	11	0.7463	NA	0	0.3386	NA	NA
illumina_contig_26134	3570	No terminal repeats	5	11	0.7459	NA	0	1.1695	NA	NA
illumina_contig_206764	1164	No terminal repeats	1	11	0.743	NA	1	1.4173	F_traG	NA
illumina_contig_8869	6270	No terminal repeats	7	11	0.7424	NA	0	1.9176	NA	NF000496
illumina_contig_36231	2999	No terminal repeats	6	11	0.7402	NA	0	0.412	NA	NA
illumina_contig_13434	5057	No terminal repeats	5	11	0.74	NA	0	1.0422	NA	NA
illumina_contig_18770	4249	No terminal repeats	4	11	0.7392	NA	0	0.602	NA	NF000272
illumina_contig_3628	9900	No terminal repeats	10	11	0.7391	NA	0	0.4856	NA	NA
illumina_contig_36494	2988	No terminal repeats	4	11	0.7383	NA	0	1.3794	NA	NA
illumina_contig_40932	2814	No terminal repeats	3	11	0.7382	NA	0	0.1876	NA	NA
illumina_contig_49654	2540	No terminal repeats	4	11	0.7378	NA	0	0.6931	NA	NA
illumina_contig_8374	6450	No terminal repeats	7	11	0.7367	NA	0	1.9926	NA	NA
illumina_contig_23836	3753	No terminal repeats	4	11	0.7367	NA	0	0.7026	NA	NA
illumina_contig_1345	16387	No terminal repeats	14	11	0.735	NA	0	1.9544	NA	NA
illumina_contig_7890	6661	No terminal repeats	7	11	0.7332	NA	0	0.347	NA	NA
illumina_contig_39889	2853	No terminal repeats	2	11	0.7323	NA	0	0.3494	NA	NA
illumina_contig_17988	4347	No terminal repeats	7	11	0.7322	NA	1	0.1283	NA	NA
illumina_contig_14266	4901	No terminal repeats	5	11	0.7306	NA	0	0.9385	NA	NA
illumina_contig_50074	2528	No terminal repeats	5	11	0.7275	NA	0	1.6323	NA	NA
illumina_contig_984	19184	No terminal repeats	19	11	0.727	NA	0	3.3169	NA	NA
illumina_contig_9168	6164	No terminal repeats	9	11	0.727	NA	0	2.6543	NA	NA
illumina_contig_17157	4451	No terminal repeats	5	11	0.7262	NA	0	0.3396	NA	NA
illumina_contig_1549310	328	No terminal repeats	1	11	0.7245	NA	1	1.0397	NA	NA
illumina_contig_40508	2830	No terminal repeats	4	11	0.7207	NA	0	1.3171	NA	NA
illumina_contig_20125	4099	No terminal repeats	5	11	0.7185	NA	0	0.5154	NA	NA
illumina_contig_12851	5179	No terminal repeats	6	11	0.7176	NA	0	0.4381	NA	NA
illumina_contig_34433	3084	No terminal repeats	3	11	0.7176	NA	0	0.3099	NA	NA
illumina_contig_46730	2622	No terminal repeats	7	11	0.717	NA	0	0.4405	NA	NA
illumina_contig_24110	3730	No terminal repeats	3	11	0.7158	NA	0	0.5134	NA	NA
illumina_contig_16498	4539	No terminal repeats	6	11	0.7156	NA	0	0.3748	NA	NA
illumina_contig_29596	3344	No terminal repeats	5	11	0.715	NA	1	1.0656	NA	NA
illumina_contig_10752	5683	No terminal repeats	12	11	0.7144	NA	0	0.2802	NA	NA
illumina_contig_28317	3422	No terminal repeats	5	11	0.7135	NA	0	0.1718	NA	NA
illumina_contig_48833	2562	No terminal repeats	4	11	0.7135	NA	0	0.1763	NA	NA
illumina_contig_21072	4002	No terminal repeats	5	11	0.713	NA	0	1.2652	NA	NA
illumina_contig_10539	5745	No terminal repeats	6	11	0.7127	NA	0	0.6019	NA	NA
illumina_contig_6780	7173	No terminal repeats	8	11	0.7124	NA	0	2.1975	NA	NA
illumina_contig_30075	3314	No terminal repeats	4	11	0.7119	NA	0	0.3276	NA	NA
illumina_contig_50326	2521	No terminal repeats	4	11	0.7112	NA	0	0.1876	NA	NA
illumina_contig_28501	3411	No terminal repeats	3	11	0.7111	NA	0	0.6605	NA	NA
illumina_contig_28186	3431	No terminal repeats	2	11	0.7088	NA	0	0.9682	NA	NA
illumina_contig_32155	3201	No terminal repeats	4	11	0.7079	NA	0	1.6424	NA	NA
illumina_contig_16978	4476	No terminal repeats	4	11	0.7071	NA	0	0.2338	NA	NA
illumina_contig_14620	4837	No terminal repeats	7	11	0.7053	NA	0	2.5677	NA	NA
illumina_contig_3974	9419	No terminal repeats	8	11	0.705	NA	0	1.2825	NA	NA
illumina_contig_4350	9007	No terminal repeats	10	11	0.7047	NA	0	1.7481	NA	NA
illumina_contig_1900495	287	No terminal repeats	1	11	0.7031	NA	1	1.0505	G_tfc12	NA
illumina_contig_47228	2608	No terminal repeats	3	11	0.7028	NA	0	1.073	NA	NA
illumina_contig_27642	3465	No terminal repeats	5	11	0.7016	NA	0	0.3826	NA	NA
illumina_contig_12466	5255	No terminal repeats	5	11	0.7014	NA	0	1.2127	NA	NF033087
illumina_contig_29920	3323	No terminal repeats	3	11	0.7005	NA	0	0.3945	NA	NA
