# Supplementary material for: Decomposing a San Francisco estuary microbiome using long-read metagenomics reveals species- and strain-level dominance from picoeukaryotes to viruses
Source: mSystems. 2024 Aug 19;9(9):e00242-24. doi: 10.1128/msystems.00242-24 (PMC11406994; doi:10.1128/msystems.00242-24)
Supplement: Table S6 — SSU taxonomic classification for Illumina assembly. [file msystems.00242-24-s0007.xlsx]

## Sheet: Caption
Supplementary Table 6 - SSU Taxonomic Classification for Illumina assembly. Identified SSUs from the Illumina assembly. Separate tabs for prokaryotes, eukaryotes, chloroplasts, and mitochondria. Classification by the SILVA website. Includes truncated SSUs.

## Sheet: Prokaryotes
sequence_identifier	sequence_score	bp_score	identity	quality	startpos	stoppos	ecolipos	bps	turn	lca_tax_slv
illumina_contig_1750397:1-302	0.98553	93	99.3378	98	31122	40340	958	302	reversed and complemented	Archaea;Crenarchaeota;Nitrososphaeria;Nitrosopumilales;Nitrosopumilaceae;Candidatus Nitrosopumilus;
illumina_contig_1812176:1-295	0.995359	63	98.6441	99	6446	21921	364	295	reversed and complemented	Archaea;Crenarchaeota;Nitrososphaeria;Nitrosopumilales;Nitrosopumilaceae;Candidatus Nitrosopumilus;
illumina_contig_1773637:1-49	0.962121	77	100	96	43182	43281	1494	49	none	Archaea;Crenarchaeota;Thermoprotei;Sulfolobales;Sulfolobaceae;
illumina_contig_1986690:1-124	0.971152	101	80.2469	97	42545	43280	1405	124	none	Archaea;Thermoplasmatota;Thermoplasmata;Marine Group II;
illumina_contig_85349:417-1871	0.943083	114	85.1742	94	1004	43253	5	1455	none	Archaea;Thermoplasmatota;Thermoplasmata;Marine Group II;
illumina_contig_1242677:1-218	0.994984	57	99.5261	99	999	5219	1	218	reversed and complemented	Bacteria;
illumina_contig_1650640:1-314	0.996461	111	98.7261	99	1100	6408	48	314	reversed and complemented	Bacteria;
illumina_contig_1994935:212-280	0.892552	18	92.7536	89	26995	29678	884	69	none	Bacteria;
illumina_contig_366530:1-76	0.981048	12	95.4545	98	999	1206	1	76	reversed and complemented	Bacteria;
illumina_contig_258089:60-1025	0.998777	111	98.6458	99	999	31181	1	966	none	Bacteria;Actinobacteriota;Acidimicrobiia;Actinomarinales;Actinomarinaceae;Candidatus Actinomarina;
illumina_contig_251122:76-1041	0.998769	109	97.513	99	999	31181	1	966	none	Bacteria;Actinobacteriota;Acidimicrobiia;Actinomarinales;Actinomarinaceae;Candidatus Actinomarina;
illumina_contig_142607:1-686	0.996768	109	98.318	99	26811	43282	856	686	none	Bacteria;Actinobacteriota;Acidimicrobiia;Actinomarinales;Actinomarinaceae;Candidatus Actinomarina;
illumina_contig_492224:624-691	0.97805	14	100	97	999	1147	1	68	none	Bacteria;Actinobacteriota;Acidimicrobiia;Actinomarinales;Actinomarinaceae;Candidatus Actinomarina;
illumina_contig_677184:1-68	0.97805	14	100	97	999	1147	1	68	reversed and complemented	Bacteria;Actinobacteriota;Acidimicrobiia;Actinomarinales;Actinomarinaceae;Candidatus Actinomarina;
illumina_contig_35853:1-899	0.996672	110	96.3325	99	16420	43282	647	899	none	Bacteria;Actinobacteriota;Acidimicrobiia;Microtrichales;
illumina_contig_15506:1-1313	0.999284	108	98.8336	99	4103	43282	194	1313	none	Bacteria;Actinobacteriota;Acidimicrobiia;Microtrichales;Ilumatobacteraceae;
illumina_contig_1597455:1-321	0.997732	83	98.4472	99	32803	41509	1036	321	none	Bacteria;Actinobacteriota;Acidimicrobiia;Microtrichales;Ilumatobacteraceae;
illumina_contig_991551:1-439	0.982811	100	94.7727	98	8191	26831	402	439	none	Bacteria;Actinobacteriota;Acidimicrobiia;Microtrichales;Ilumatobacteraceae;CL500-29 marine group;
illumina_contig_1603095:1-320	0.996122	82	99.6785	99	1019	6239	15	320	reversed and complemented	Bacteria;Actinobacteriota;Acidimicrobiia;Microtrichales;Ilumatobacteraceae;uncultured;
illumina_contig_1603098:1-320	0.988509	81	98.7138	98	1019	6239	15	320	none	Bacteria;Actinobacteriota;Acidimicrobiia;Microtrichales;Ilumatobacteraceae;uncultured;
illumina_contig_82388:1791-1931	0.989047	35	100	98	999	2085	1	141	none	Bacteria;Actinobacteriota;Acidimicrobiia;Microtrichales;Ilumatobacteraceae;uncultured;
illumina_contig_12995:1-594	0.988161	97	90.678	98	999	16120	1	594	reversed and complemented	Bacteria;Actinobacteriota;Acidimicrobiia;Microtrichales;Microtrichaceae;Sva0996 marine group;
illumina_contig_1465186:1-179	0.972919	82	98.8024	97	41526	43282	1364	179	none	Bacteria;Actinobacteriota;Actinobacteria;
illumina_contig_861203:1-99	0.983623	34	97.6744	98	42631	43282	1446	99	none	Bacteria;Actinobacteriota;Actinobacteria;
illumina_contig_1738767:247-303	0.979711	59	100	97	43104	43282	1486	57	reversed and complemented	Bacteria;Actinobacteriota;Actinobacteria;
illumina_contig_1439191:1-344	0.993442	103	96.5116	99	27155	40279	889	344	none	Bacteria;Actinobacteriota;Actinobacteria;
illumina_contig_1762342:111-300	0.992343	83	98.8701	99	41506	43282	1356	190	reversed and complemented	Bacteria;Actinobacteriota;Actinobacteria;
illumina_contig_1824132:1-293	0.995428	51	99.6587	99	25516	35967	827	293	reversed and complemented	Bacteria;Actinobacteriota;Actinobacteria;Corynebacteriales;Mycobacteriaceae;Mycobacterium;
illumina_contig_163704:1-87	0.983209	19	100	98	999	1731	1	87	reversed and complemented	Bacteria;Actinobacteriota;Actinobacteria;Micrococcales;Microbacteriaceae;
illumina_contig_6187:5427-6947	0.999252	119	98.4307	99	999	43276	1	1521	reversed and complemented	Bacteria;Actinobacteriota;Actinobacteria;Micrococcales;Microbacteriaceae;
illumina_contig_1538431:1-141	0.989279	110	100	98	42538	43282	1402	141	none	Bacteria;Actinobacteriota;Actinobacteria;Micrococcales;Microbacteriaceae;
illumina_contig_17567:248-1770	0.998867	121	99.3252	99	999	43282	1	1523	none	Bacteria;Actinobacteriota;Actinobacteria;Micrococcales;Microbacteriaceae;
illumina_contig_543386:142-649	0.997862	105	99.4024	99	999	13151	1	508	none	Bacteria;Actinobacteriota;Actinobacteria;Micrococcales;Microbacteriaceae;
illumina_contig_516731:276-670	0.997463	104	96.7655	99	999	7940	1	395	none	Bacteria;Actinobacteriota;Actinobacteria;Micrococcales;Microbacteriaceae;
illumina_contig_1463825:1-340	0.988904	63	97.5904	98	37497	43216	1161	340	none	Bacteria;Actinobacteriota;Actinobacteria;Micrococcales;Microbacteriaceae;
illumina_contig_366895:1-103	0.985717	45	98.9583	98	999	1790	1	103	reversed and complemented	Bacteria;Actinobacteriota;Actinobacteria;Micrococcales;Microbacteriaceae;
illumina_contig_141926:1115-1436	0.9929	89	94.2761	99	999	6216	1	322	none	Bacteria;Actinobacteriota;Actinobacteria;Nitriliruptorales;Nitriliruptoraceae;
illumina_contig_13546:167-1688	0.995174	123	98.5108	99	999	43282	1	1522	none	Bacteria;Actinobacteriota;Actinobacteria;PeM15;
illumina_contig_130703:1-361	0.965608	105	88.9552	96	999	6449	1	361	reversed and complemented	Bacteria;Actinobacteriota;Actinobacteria;PeM15;
illumina_contig_31566:1-542	0.987675	91	93.0175	98	32443	43282	1003	542	none	Bacteria;Actinobacteriota;Thermoleophilia;Gaiellales;uncultured;
illumina_contig_435231:1-438	0.982366	112	89.016	98	999	9822	1	438	reversed and complemented	Bacteria;Actinobacteriota;Thermoleophilia;Gaiellales;uncultured;
illumina_contig_588794:1-139	0.955052	32	94.4	95	999	2528	1	139	reversed and complemented	Bacteria;Actinobacteriota;Thermoleophilia;Gaiellales;uncultured;
illumina_contig_1217970:292-384	0.979695	32	97.3333	97	42621	43281	1440	93	reversed and complemented	Bacteria;Bacteroidota;Bacteroidia;
illumina_contig_1597331:1-321	0.969606	114	82.5	96	1084	6453	46	321	none	Bacteria;Bacteroidota;Bacteroidia;
illumina_contig_205738:1058-1168	0.987441	53	99.0385	98	999	2028	1	111	none	Bacteria;Bacteroidota;Bacteroidia;
illumina_contig_944215:353-453	0.986245	46	98.9362	98	999	1786	1	101	none	Bacteria;Bacteroidota;Bacteroidia;
illumina_contig_895454:1-75	0.971642	12	95.7143	97	999	1212	1	75	reversed and complemented	Bacteria;Bacteroidota;Bacteroidia;
illumina_contig_1305418:1-367	0.989535	94	91.0569	98	26860	40303	870	367	reversed and complemented	Bacteria;Bacteroidota;Bacteroidia;Chitinophagales;Saprospiraceae;uncultured;
illumina_contig_598460:217-611	0.960714	100	86.3402	96	999	7931	1	395	none	Bacteria;Bacteroidota;Bacteroidia;Chitinophagales;Saprospiraceae;uncultured;
illumina_contig_1955591:1-158	0.983645	86	96.748	98	41565	43282	1377	158	none	Bacteria;Bacteroidota;Bacteroidia;Chitinophagales;Saprospiraceae;uncultured;
illumina_contig_1793282:1-297	0	42	100	100	21966	32484	709	297	reversed and complemented	Bacteria;Bacteroidota;Bacteroidia;Cytophagales;Cyclobacteriaceae;Roseivirga;
illumina_contig_131653:1-403	0.992481	112	100	99	876	8197	1	403	reversed and complemented	Bacteria;Bacteroidota;Bacteroidia;Flavobacteriales;
illumina_contig_2066673:1-209	0.993215	63	97.1429	99	3859	8197	190	209	reversed and complemented	Bacteria;Bacteroidota;Bacteroidia;Flavobacteriales;
illumina_contig_1444350:1-192	0.983603	45	98.9189	98	876	3650	1	192	reversed and complemented	Bacteria;Bacteroidota;Bacteroidia;Flavobacteriales;
illumina_contig_1355060:1-358	0.989235	70	95.8101	98	6116	21595	314	358	reversed and complemented	Bacteria;Bacteroidota;Bacteroidia;Flavobacteriales;Crocinitomicaceae;Crocinitomix;
illumina_contig_850440:1-485	0.997771	87	94.2387	99	9909	29674	456	485	none	Bacteria;Bacteroidota;Bacteroidia;Flavobacteriales;Crocinitomicaceae;Fluviicola;
illumina_contig_19946:2873-4118	0.999023	108	99.6661	99	5435	43281	279	1246	reversed and complemented	Bacteria;Bacteroidota;Bacteroidia;Flavobacteriales;Cryomorphaceae;uncultured;
illumina_contig_666488:1-569	0.989986	81	92.4429	98	10252	34111	485	569	none	Bacteria;Bacteroidota;Bacteroidia;Flavobacteriales;Cryomorphaceae;uncultured;
illumina_contig_27941:2945-3447	0.962159	102	85.9189	96	876	11889	1	503	none	Bacteria;Bacteroidota;Bacteroidia;Flavobacteriales;Cryomorphaceae;uncultured;
illumina_contig_1322392:1-364	0.995427	46	93.9726	99	21921	34130	700	364	reversed and complemented	Bacteria;Bacteroidota;Bacteroidia;Flavobacteriales;Cryomorphaceae;uncultured;
illumina_contig_1641812:1-315	0.981336	77	96.1905	98	4708	13854	195	315	reversed and complemented	Bacteria;Bacteroidota;Bacteroidia;Flavobacteriales;Cryomorphaceae;uncultured;
illumina_contig_1413270:79-348	0.996124	71	98.2979	99	40728	43281	1264	270	reversed and complemented	Bacteria;Bacteroidota;Bacteroidia;Flavobacteriales;Cryomorphaceae;uncultured;
illumina_contig_35652:2731-3026	0.984849	79	94.4637	98	876	5715	1	296	none	Bacteria;Bacteroidota;Bacteroidia;Flavobacteriales;Cryomorphaceae;uncultured;
illumina_contig_662085:1-288	0.989221	84	98.2206	98	876	5700	1	288	reversed and complemented	Bacteria;Bacteroidota;Bacteroidia;Flavobacteriales;Cryomorphaceae;uncultured;
illumina_contig_316677:1-191	0.992284	85	99.3827	99	41479	43281	1344	191	none	Bacteria;Bacteroidota;Bacteroidia;Flavobacteriales;Flavobacteriaceae;
illumina_contig_179323:1-191	0.988294	85	99.422	98	41479	43281	1344	191	none	Bacteria;Bacteroidota;Bacteroidia;Flavobacteriales;Flavobacteriaceae;
illumina_contig_88672:1785-1856	0.979487	14	100	97	999	1163	1	72	none	Bacteria;Bacteroidota;Bacteroidia;Flavobacteriales;Flavobacteriaceae;
illumina_contig_22799:1-73	0.979798	13	100	97	999	1166	1	73	reversed and complemented	Bacteria;Bacteroidota;Bacteroidia;Flavobacteriales;Flavobacteriaceae;
illumina_contig_481419:1-110	0.960386	63	95.8763	96	42585	43282	1424	110	none	Bacteria;Bacteroidota;Bacteroidia;Flavobacteriales;Flavobacteriaceae;
illumina_contig_1517322:1-110	0.960393	63	95.8763	96	42585	43282	1424	110	none	Bacteria;Bacteroidota;Bacteroidia;Flavobacteriales;Flavobacteriaceae;
illumina_contig_2045743:1-233	0.993799	86	98.1818	99	40937	43282	1301	233	none	Bacteria;Bacteroidota;Bacteroidia;Flavobacteriales;Flavobacteriaceae;
illumina_contig_606964:1-605	0.985163	84	98.3471	98	10306	35446	498	605	reversed and complemented	Bacteria;Bacteroidota;Bacteroidia;Flavobacteriales;Flavobacteriaceae;
illumina_contig_1588469:1-322	0.996452	92	97.5155	99	32470	41449	1005	322	none	Bacteria;Bacteroidota;Bacteroidia;Flavobacteriales;Flavobacteriaceae;
illumina_contig_2077142:1-195	0.992926	75	99.4872	99	7696	15640	375	195	reversed and complemented	Bacteria;Bacteroidota;Bacteroidia;Flavobacteriales;Flavobacteriaceae;
illumina_contig_2105484:1-172	0.992152	53	98.8372	99	40928	43057	1298	172	none	Bacteria;Bacteroidota;Bacteroidia;Flavobacteriales;Flavobacteriaceae;
illumina_contig_2115159:1-137	0.989767	50	98.5401	98	32409	36743	997	137	none	Bacteria;Bacteroidota;Bacteroidia;Flavobacteriales;Flavobacteriaceae;
illumina_contig_204702:1-111	0.987404	53	100	98	999	2028	1	111	reversed and complemented	Bacteria;Bacteroidota;Bacteroidia;Flavobacteriales;Flavobacteriaceae;
illumina_contig_1588785:1-85	0.983125	11	97.4359	98	999	1462	1	85	reversed and complemented	Bacteria;Bacteroidota;Bacteroidia;Flavobacteriales;Flavobacteriaceae;
illumina_contig_122105:235-1559	0.999196	104	99.6192	99	4080	43282	194	1325	reversed and complemented	Bacteria;Bacteroidota;Bacteroidia;Flavobacteriales;Flavobacteriaceae;NS3a marine group;
illumina_contig_2038125:1-264	0.997005	107	99.2424	99	1144	6236	66	264	none	Bacteria;Bacteroidota;Bacteroidia;Flavobacteriales;Flavobacteriaceae;NS3a marine group;
illumina_contig_2038135:1-264	0.994117	106	98.8636	99	1144	6236	66	264	reversed and complemented	Bacteria;Bacteroidota;Bacteroidia;Flavobacteriales;Flavobacteriaceae;NS3a marine group;
illumina_contig_2436:5434-6962	0.999334	119	99.597	99	999	43282	1	1529	reversed and complemented	Bacteria;Bacteroidota;Bacteroidia;Flavobacteriales;Flavobacteriaceae;NS4 marine group;
illumina_contig_34444:531-2060	0.999312	119	99.7992	99	999	43282	1	1530	reversed and complemented	Bacteria;Bacteroidota;Bacteroidia;Flavobacteriales;Flavobacteriaceae;NS5 marine group;
illumina_contig_15771:1-1141	0.998746	109	99.0036	99	7927	43282	389	1141	none	Bacteria;Bacteroidota;Bacteroidia;Flavobacteriales;Flavobacteriaceae;NS5 marine group;
illumina_contig_237:36802-37654	0.982424	112	94.686	98	999	26806	1	853	none	Bacteria;Bacteroidota;Bacteroidia;Flavobacteriales;Flavobacteriaceae;NS5 marine group;
illumina_contig_183:40959-41540	0.988073	111	97.4775	98	999	15666	1	582	none	Bacteria;Bacteroidota;Bacteroidia;Flavobacteriales;Flavobacteriaceae;NS5 marine group;
illumina_contig_103682:1-525	0.988407	89	97.2973	98	32470	43282	1005	525	none	Bacteria;Bacteroidota;Bacteroidia;Flavobacteriales;Flavobacteriaceae;NS5 marine group;
illumina_contig_1648926:1-314	0.989952	65	97.1338	98	16412	29682	644	314	none	Bacteria;Bacteroidota;Bacteroidia;Flavobacteriales;Flavobacteriaceae;NS5 marine group;
illumina_contig_2034567:1-277	0.991552	90	99.639	99	14964	26164	559	277	reversed and complemented	Bacteria;Bacteroidota;Bacteroidia;Flavobacteriales;Flavobacteriaceae;NS5 marine group;
illumina_contig_2065853:1-210	0.993848	116	99.5238	99	32434	40128	1000	210	none	Bacteria;Bacteroidota;Bacteroidia;Flavobacteriales;Flavobacteriaceae;NS5 marine group;
illumina_contig_963887:268-447	0.992754	50	94.2197	99	999	3170	1	180	none	Bacteria;Bacteroidota;Bacteroidia;Flavobacteriales;Flavobacteriaceae;NS5 marine group;
illumina_contig_413705:1-771	0.988886	97	93.0323	98	16120	42534	621	771	reversed and complemented	Bacteria;Bacteroidota;Bacteroidia;Flavobacteriales;Flavobacteriaceae;uncultured;
illumina_contig_520481:1-667	0.987573	91	91.5052	98	4977	27163	209	667	none	Bacteria;Bacteroidota;Bacteroidia;Flavobacteriales;Flavobacteriaceae;uncultured;
illumina_contig_118701:1351-1584	0.968211	74	84.7162	96	999	5275	1	234	none	Bacteria;Bacteroidota;Bacteroidia;Flavobacteriales;Flavobacteriaceae;uncultured;
illumina_contig_138902:1-1398	0.97399	106	92.845	97	2071	43282	131	1398	none	Bacteria;Bacteroidota;Bacteroidia;Sphingobacteriales;NS11-12 marine group;
illumina_contig_510868:1-675	0.969076	80	88.4444	96	10231	37475	476	675	none	Bacteria;Bacteroidota;Bacteroidia;Sphingobacteriales;NS11-12 marine group;
illumina_contig_977842:1-443	0.983151	88	89.3905	98	6215	22552	323	443	none	Bacteria;Bacteroidota;Bacteroidia;Sphingobacteriales;NS11-12 marine group;
illumina_contig_984727:1-391	0.974756	63	90.6667	97	37438	43282	1144	391	none	Bacteria;Bacteroidota;Bacteroidia;Sphingobacteriales;NS11-12 marine group;
illumina_contig_55938:1-72	0.948635	32	92.3077	94	43028	43282	1470	72	none	Bacteria;Bacteroidota;Bacteroidia;Sphingobacteriales;NS11-12 marine group;
illumina_contig_2081756:1-72	0.948651	32	92.3077	94	43028	43282	1470	72	none	Bacteria;Bacteroidota;Bacteroidia;Sphingobacteriales;NS11-12 marine group;
illumina_contig_16158:144-1677	0.992066	119	93.133	99	999	43282	1	1534	none	Bacteria;Bacteroidota;Rhodothermia;Balneolales;Balneolaceae;Balneola;
illumina_contig_571302:1-438	0.957177	106	87.0504	95	999	9875	1	438	reversed and complemented	Bacteria;Bacteroidota;Rhodothermia;Balneolales;Balneolaceae;uncultured;
illumina_contig_1171875:1-394	0.972764	86	91.6456	97	10231	26916	476	394	none	Bacteria;Bacteroidota;Rhodothermia;Balneolales;Balneolaceae;uncultured;
illumina_contig_337702:618-874	0.990243	83	88.9423	99	40864	43282	1287	257	reversed and complemented	Bacteria;Bacteroidota;Rhodothermia;Balneolales;Balneolaceae;uncultured;
illumina_contig_898166:1-468	0.997182	86	95.7717	99	26161	40949	834	468	reversed and complemented	Bacteria;Bacteroidota;Rhodothermia;Rhodothermales;Rhodothermaceae;uncultured;
illumina_contig_1439626:1-238	0.993141	85	99.0291	99	40947	43282	1304	238	none	Bacteria;Bacteroidota;Rhodothermia;Rhodothermales;Rhodothermaceae;uncultured;
illumina_contig_1843964:1-291	0.987398	75	92.1233	98	16355	28477	642	291	reversed and complemented	Bacteria;Bdellovibrionota;Bdellovibrionia;Bacteriovoracales;Bacteriovoracaceae;uncultured;
illumina_contig_112149:556-1633	0.985686	106	91.5888	98	9960	43282	463	1078	reversed and complemented	Bacteria;Bdellovibrionota;Oligoflexia;Oligoflexales;Oligoflexaceae;Pseudobacteriovorax;
illumina_contig_12892:1-63	0.976765	15	100	97	999	1138	1	63	reversed and complemented	Bacteria;Cyanobacteria;Cyanobacteriia;
illumina_contig_13371:1-63	0.976765	15	100	97	999	1138	1	63	reversed and complemented	Bacteria;Cyanobacteria;Cyanobacteriia;
illumina_contig_204943:1-409	0.996532	65	99.7475	99	36006	43282	1134	409	none	Bacteria;Cyanobacteria;Cyanobacteriia;Synechococcales;Cyanobiaceae;
illumina_contig_382502:1-101	0.985935	36	100	98	999	2048	1	101	reversed and complemented	Bacteria;Cyanobacteria;Cyanobacteriia;Synechococcales;Cyanobiaceae;
illumina_contig_720124:1-87	0.983672	39	100	98	999	1794	1	87	reversed and complemented	Bacteria;Cyanobacteria;Cyanobacteriia;Synechococcales;Cyanobiaceae;
illumina_contig_2093369:1-180	0	49	100	100	25289	31165	799	180	reversed and complemented	Bacteria;Cyanobacteria;Cyanobacteriia;Synechococcales;Cyanobiaceae;
illumina_contig_56498:1-1222	0.994272	116	98.495	99	999	40846	1	1222	reversed and complemented	Bacteria;Cyanobacteria;Cyanobacteriia;Synechococcales;Cyanobiaceae;Cyanobium PCC-6307;
illumina_contig_1780589:1-298	0.990396	69	99.6644	99	3859	13141	190	298	reversed and complemented	Bacteria;Cyanobacteria;Cyanobacteriia;Synechococcales;Cyanobiaceae;Synechococcus CC9902;
illumina_contig_2037906:1-265	0	43	100	100	36006	42532	1134	265	none	Bacteria;Cyanobacteria;Cyanobacteriia;Synechococcales;Cyanobiaceae;Synechococcus CC9902;
illumina_contig_2048759:1-243	0.996953	71	99.5885	99	32517	40721	1018	243	none	Bacteria;Cyanobacteria;Cyanobacteriia;Synechococcales;Cyanobiaceae;Synechococcus CC9902;
illumina_contig_278899:715-980	0.989871	77	99.6139	98	999	6090	1	266	none	Bacteria;Cyanobacteria;Cyanobacteriia;Synechococcales;Cyanobiaceae;Synechococcus CC9902;
illumina_contig_1879074:1-288	0.961678	86	79.2388	96	2062	9807	127	288	none	Bacteria;Cyanobacteria;Vampirivibrionia;Caenarcaniphilales;
illumina_contig_317408:1-907	0.984137	90	95.0712	98	2066	33594	129	907	none	Bacteria;Dadabacteria;Dadabacteriia;Dadabacteriales;
illumina_contig_156176:1214-1362	0.973506	28	95.0704	97	999	3134	1	149	none	Bacteria;Dadabacteria;Dadabacteriia;Dadabacteriales;
illumina_contig_596629:1-63	0.97619	15	100	97	999	1138	1	63	reversed and complemented	Bacteria;Desulfobacterota;Desulfobulbia;Desulfobulbales;
illumina_contig_1078396:1-416	0	99	100	100	11889	28464	513	416	none	Bacteria;Desulfobacterota;Desulfobulbia;Desulfobulbales;Desulfobulbaceae;uncultured;
illumina_contig_603232:1-61	0.975309	16	100	97	999	1133	1	61	reversed and complemented	Bacteria;Desulfobacterota;Desulfobulbia;Desulfobulbales;Desulfocapsaceae;
illumina_contig_108515:1574-1663	0.981992	25	97.4026	98	42780	43282	1453	90	reversed and complemented	Bacteria;Firmicutes;Bacilli;Acholeplasmatales;Acholeplasmataceae;Acholeplasma;
illumina_contig_684790:1-559	0.979115	98	93.2021	97	6429	28476	359	559	reversed and complemented	Bacteria;Firmicutes;Bacilli;Acholeplasmatales;Acholeplasmataceae;Acholeplasma;
illumina_contig_446496:1-735	0.966555	83	90.2174	96	9814	37685	431	735	reversed and complemented	Bacteria;Firmicutes;Bacilli;Izemoplasmatales;
illumina_contig_633090:1-589	0.948903	84	88.8701	94	6419	31139	354	589	reversed and complemented	Bacteria;Margulisbacteria;
illumina_contig_29809:1-1356	0.998983	104	99.5905	99	4707	43282	194	1356	none	Bacteria;Marinimicrobia (SAR406 clade);
illumina_contig_412857:561-772	0.994729	49	99.5122	99	999	4729	1	212	none	Bacteria;Marinimicrobia (SAR406 clade);
illumina_contig_2073767:1-199	0.985448	44	98.995	98	1013	4729	13	199	none	Bacteria;Marinimicrobia (SAR406 clade);
illumina_contig_2080576:1-191	0.99303	72	98.9529	99	1733	5414	90	191	none	Bacteria;Marinimicrobia (SAR406 clade);
illumina_contig_122474:1-1459	0.984078	112	91.7184	98	1800	43282	110	1459	none	Bacteria;Planctomycetota;OM190;
illumina_contig_343628:1-289	0.955339	83	83.4507	95	999	5437	1	289	reversed and complemented	Bacteria;Planctomycetota;OM190;
illumina_contig_1925573:1-285	0.988217	76	88.4354	98	5317	14958	250	285	none	Bacteria;Planctomycetota;Phycisphaerae;MSBL9;4572-13;
illumina_contig_1248047:1-301	0.995849	89	95.8621	99	40317	43282	1244	301	none	Bacteria;Planctomycetota;Planctomycetes;Pirellulales;Pirellulaceae;
illumina_contig_267498:1-1004	0.995838	100	97.9721	99	5713	40878	297	1004	reversed and complemented	Bacteria;Planctomycetota;Planctomycetes;Pirellulales;Pirellulaceae;uncultured;
illumina_contig_131366:754-1498	0.99873	113	99.5739	99	999	22547	1	745	none	Bacteria;Planctomycetota;Planctomycetes;Pirellulales;Pirellulaceae;uncultured;
illumina_contig_279774:1-722	0.97884	104	90.9091	97	999	22110	1	722	reversed and complemented	Bacteria;Planctomycetota;Planctomycetes;Pirellulales;Pirellulaceae;uncultured;
illumina_contig_1009046:1-434	0.996657	81	97.0046	99	32398	42579	991	434	reversed and complemented	Bacteria;Planctomycetota;Planctomycetes;Pirellulales;Pirellulaceae;uncultured;
illumina_contig_1695618:1-308	0.993945	49	97.0874	99	26856	37631	868	308	none	Bacteria;Planctomycetota;Planctomycetes;Pirellulales;Pirellulaceae;uncultured;
illumina_contig_81586:1-255	0.994022	81	96.861	99	40865	43282	1287	255	none	Bacteria;Planctomycetota;Planctomycetes;Pirellulales;Pirellulaceae;uncultured;
illumina_contig_2083124:1-189	0.992497	67	98.4127	99	22450	28595	750	189	reversed and complemented	Bacteria;Planctomycetota;Planctomycetes;Pirellulales;Pirellulaceae;uncultured;
illumina_contig_339556:701-871	0.990818	87	96.4789	99	41546	43282	1372	171	reversed and complemented	Bacteria;Planctomycetota;Planctomycetes;Pirellulales;Pirellulaceae;uncultured;
illumina_contig_45252:391-1936	0.97408	116	91.2438	97	999	43282	1	1546	none	Bacteria;Planctomycetota;Planctomycetes;Planctomycetales;Gimesiaceae;uncultured;
illumina_contig_962120:365-448	0.975884	25	93.5065	97	999	1771	1	84	none	Bacteria;Planctomycetota;Planctomycetes;Planctomycetales;Rubinisphaeraceae;uncultured;
illumina_contig_954431:1-318	0.985754	86	99.5798	98	40158	43282	1224	318	none	Bacteria;Proteobacteria;
illumina_contig_1049970:251-423	0.975673	34	94.012	97	999	3109	1	173	none	Bacteria;Proteobacteria;
illumina_contig_1619507:1-57	0.968823	53	97.7778	96	43104	43281	1486	57	none	Bacteria;Proteobacteria;
illumina_contig_555680:492-640	0.986017	110	98.4	98	41795	43285	1394	149	reversed and complemented	Bacteria;Proteobacteria;Alphaproteobacteria;
illumina_contig_837:20798-20905	0.991626	48	97.2973	99	42611	43282	1436	108	reversed and complemented	Bacteria;Proteobacteria;Alphaproteobacteria;
illumina_contig_2057808:118-225	0.991628	48	97.2973	99	42611	43282	1436	108	reversed and complemented	Bacteria;Proteobacteria;Alphaproteobacteria;
illumina_contig_1641074:1-315	0.989239	57	97.1429	98	25292	35455	800	315	reversed and complemented	Bacteria;Proteobacteria;Alphaproteobacteria;
illumina_contig_496777:1-369	0.996853	114	99.7076	99	999	8197	1	369	reversed and complemented	Bacteria;Proteobacteria;Alphaproteobacteria;
illumina_contig_38295:1-231	0.993717	81	100	99	40960	43282	1311	231	none	Bacteria;Proteobacteria;Alphaproteobacteria;
illumina_contig_954470:1-450	0.991943	118	91.5743	99	28476	41564	930	450	reversed and complemented	Bacteria;Proteobacteria;Alphaproteobacteria;AT-s3-44;
illumina_contig_616154:1-346	0.967144	73	93.994	96	37821	43282	1196	346	none	Bacteria;Proteobacteria;Alphaproteobacteria;AT-s3-44;
illumina_contig_41191:2378-2805	0.988779	77	93.5096	98	35460	43282	1115	428	reversed and complemented	Bacteria;Proteobacteria;Alphaproteobacteria;Defluviicoccales;uncultured;
illumina_contig_1190331:1-390	0.995784	74	99.7436	99	15874	31186	595	390	reversed and complemented	Bacteria;Proteobacteria;Alphaproteobacteria;Defluviicoccales;uncultured;
illumina_contig_1017041:1-432	0.989538	66	94.213	98	15970	32830	616	432	reversed and complemented	Bacteria;Proteobacteria;Alphaproteobacteria;Defluviicoccales;uncultured;
illumina_contig_190034:824-1221	0.958659	105	90.7928	95	999	8417	1	398	none	Bacteria;Proteobacteria;Alphaproteobacteria;Defluviicoccales;uncultured;
illumina_contig_275987:1-956	0.988548	109	97.4545	98	15689	43282	590	956	none	Bacteria;Proteobacteria;Alphaproteobacteria;Kordiimonadales;uncultured;
illumina_contig_366164:1-645	0.99401	94	99.3884	99	999	21790	1	645	reversed and complemented	Bacteria;Proteobacteria;Alphaproteobacteria;Kordiimonadales;uncultured;
illumina_contig_98951:1-1384	0.998321	116	99.7789	99	999	42591	1	1384	reversed and complemented	Bacteria;Proteobacteria;Alphaproteobacteria;Parvibaculales;OCS116 clade;
illumina_contig_4292:391-1873	0.996182	121	98.4	99	999	43282	1	1483	none	Bacteria;Proteobacteria;Alphaproteobacteria;Parvibaculales;Parvibaculaceae;uncultured;
illumina_contig_73502:20-1514	0.991862	121	96.9822	99	999	43282	1	1495	reversed and complemented	Bacteria;Proteobacteria;Alphaproteobacteria;Parvibaculales;PS1 clade;
illumina_contig_1919495:1-285	0.975534	100	96.5035	97	31143	40327	968	285	reversed and complemented	Bacteria;Proteobacteria;Alphaproteobacteria;Parvibaculales;PS1 clade;
illumina_contig_625816:352-593	0.98844	61	95.3192	98	999	5406	1	242	none	Bacteria;Proteobacteria;Alphaproteobacteria;Parvibaculales;PS1 clade;
illumina_contig_15657:1651-3136	0.999386	120	99.3094	99	999	43282	1	1486	reversed and complemented	Bacteria;Proteobacteria;Alphaproteobacteria;Puniceispirillales;SAR116 clade;
illumina_contig_1763891:1-300	0.995379	77	99.6667	99	34112	41512	1059	300	reversed and complemented	Bacteria;Proteobacteria;Alphaproteobacteria;Puniceispirillales;SAR116 clade;
illumina_contig_1365656:1-356	0.991623	108	95.6647	99	1013	8197	13	356	reversed and complemented	Bacteria;Proteobacteria;Alphaproteobacteria;Puniceispirillales;SAR116 clade;
illumina_contig_96028:1-1244	0.998921	111	99.1064	99	5435	43282	279	1244	none	Bacteria;Proteobacteria;Alphaproteobacteria;Puniceispirillales;SAR116 clade;
illumina_contig_158261:738-1352	0.980243	115	94.3463	98	28476	43282	930	615	reversed and complemented	Bacteria;Proteobacteria;Alphaproteobacteria;Puniceispirillales;SAR116 clade;
illumina_contig_753310:1-525	0.986273	92	95.8095	98	6104	26820	306	525	none	Bacteria;Proteobacteria;Alphaproteobacteria;Puniceispirillales;SAR116 clade;
illumina_contig_1879840:1-288	0.971101	71	91.0714	97	8365	22049	410	288	reversed and complemented	Bacteria;Proteobacteria;Alphaproteobacteria;Puniceispirillales;uncultured;
illumina_contig_104256:1486-1700	0.993199	81	100	99	41443	43282	1327	215	reversed and complemented	Bacteria;Proteobacteria;Alphaproteobacteria;Rhodobacterales;Rhodobacteraceae;
illumina_contig_157779:1-188	0.991993	85	97.6471	99	41506	43282	1356	188	none	Bacteria;Proteobacteria;Alphaproteobacteria;Rhodobacterales;Rhodobacteraceae;
illumina_contig_1937370:152-284	0.981992	96	98.2609	98	42561	43281	1411	133	reversed and complemented	Bacteria;Proteobacteria;Alphaproteobacteria;Rhodobacterales;Rhodobacteraceae;
illumina_contig_18536:1-214	0.993157	84	100	99	41449	43281	1331	214	none	Bacteria;Proteobacteria;Alphaproteobacteria;Rhodobacterales;Rhodobacteraceae;
illumina_contig_143036:1-347	0.997184	96	97.3294	99	999	7704	1	347	reversed and complemented	Bacteria;Proteobacteria;Alphaproteobacteria;Rhodobacterales;Rhodobacteraceae;
illumina_contig_83595:1-208	0.995304	73	98.5075	99	999	5287	1	208	reversed and complemented	Bacteria;Proteobacteria;Alphaproteobacteria;Rhodobacterales;Rhodobacteraceae;
illumina_contig_2064080:1-213	0.993145	84	99.5049	99	41449	43280	1331	213	none	Bacteria;Proteobacteria;Alphaproteobacteria;Rhodobacterales;Rhodobacteraceae;
illumina_contig_1223428:255-383	0.991025	25	100	99	999	2538	1	129	none	Bacteria;Proteobacteria;Alphaproteobacteria;Rhodobacterales;Rhodobacteraceae;
illumina_contig_1531187:203-330	0.98903	27	99.1736	98	999	2528	1	128	none	Bacteria;Proteobacteria;Alphaproteobacteria;Rhodobacterales;Rhodobacteraceae;
illumina_contig_259373:1-1022	0.998663	98	97.6517	99	7918	42780	385	1022	reversed and complemented	Bacteria;Proteobacteria;Alphaproteobacteria;Rhodobacterales;Rhodobacteraceae;
illumina_contig_732042:1-535	0.991607	91	96.6543	99	27578	42981	898	535	reversed and complemented	Bacteria;Proteobacteria;Alphaproteobacteria;Rhodobacterales;Rhodobacteraceae;
illumina_contig_713516:1-477	0.997931	107	97.3451	99	999	13870	1	477	reversed and complemented	Bacteria;Proteobacteria;Alphaproteobacteria;Rhodobacterales;Rhodobacteraceae;
illumina_contig_1153137:1-398	0.99778	95	98.7437	99	1772	13870	98	398	reversed and complemented	Bacteria;Proteobacteria;Alphaproteobacteria;Rhodobacterales;Rhodobacteraceae;
illumina_contig_1190253:1-336	0.996748	98	99.0909	99	999	6453	1	336	reversed and complemented	Bacteria;Proteobacteria;Alphaproteobacteria;Rhodobacterales;Rhodobacteraceae;
illumina_contig_1101702:99-410	0.996533	90	100	99	999	6393	1	312	none	Bacteria;Proteobacteria;Alphaproteobacteria;Rhodobacterales;Rhodobacteraceae;
illumina_contig_1721250:1-305	0.989022	34	99.2754	98	36748	42992	1139	305	none	Bacteria;Proteobacteria;Alphaproteobacteria;Rhodobacterales;Rhodobacteraceae;
illumina_contig_165787:1-223	0.993542	79	100	99	41433	43282	1324	223	none	Bacteria;Proteobacteria;Alphaproteobacteria;Rhodobacterales;Rhodobacteraceae;
illumina_contig_256017:823-1030	0.995268	73	100	99	999	5287	1	208	none	Bacteria;Proteobacteria;Alphaproteobacteria;Rhodobacterales;Rhodobacteraceae;
illumina_contig_205366:1-170	0.993747	41	98.773	99	999	3856	1	170	reversed and complemented	Bacteria;Proteobacteria;Alphaproteobacteria;Rhodobacterales;Rhodobacteraceae;
illumina_contig_2103234:53-175	0.990296	29	100	99	999	2089	1	123	none	Bacteria;Proteobacteria;Alphaproteobacteria;Rhodobacterales;Rhodobacteraceae;
illumina_contig_1476889:1-157	0.990251	102	100	99	41782	43282	1388	157	none	Bacteria;Proteobacteria;Alphaproteobacteria;Rhodobacterales;Rhodobacteraceae;Paracoccus;
illumina_contig_126631:151-1528	0.999433	113	99.8521	99	999	42986	1	1378	none	Bacteria;Proteobacteria;Alphaproteobacteria;Rhodobacterales;Rhodobacteraceae;Planktomarina;
illumina_contig_162466:83-1332	0.999032	105	99.6522	99	5405	43282	265	1250	reversed and complemented	Bacteria;Proteobacteria;Alphaproteobacteria;Rhodospirillales;AEGEAN-169 marine group;
illumina_contig_413748:280-771	0.997048	91	100	99	33594	43282	1051	492	reversed and complemented	Bacteria;Proteobacteria;Alphaproteobacteria;Rhodospirillales;AEGEAN-169 marine group;
illumina_contig_322586:528-898	0.996931	100	99.7093	99	999	7931	1	371	none	Bacteria;Proteobacteria;Alphaproteobacteria;Rhodospirillales;AEGEAN-169 marine group;
illumina_contig_591292:1-371	0.996931	100	100	99	999	7931	1	371	reversed and complemented	Bacteria;Proteobacteria;Alphaproteobacteria;Rhodospirillales;AEGEAN-169 marine group;
illumina_contig_1610951:1-319	0.995754	38	99.6865	99	21916	32512	697	319	none	Bacteria;Proteobacteria;Alphaproteobacteria;Rhodospirillales;AEGEAN-169 marine group;
illumina_contig_1932985:1-284	0.995111	69	99.2958	99	6446	21342	364	284	reversed and complemented	Bacteria;Proteobacteria;Alphaproteobacteria;Rhodospirillales;AEGEAN-169 marine group;
illumina_contig_1278201:108-372	0.996008	76	100	99	999	5710	1	265	none	Bacteria;Proteobacteria;Alphaproteobacteria;Rhodospirillales;AEGEAN-169 marine group;
illumina_contig_1097883:1-411	0.983949	88	91.9903	98	15639	31185	573	411	reversed and complemented	Bacteria;Proteobacteria;Alphaproteobacteria;Rhodospirillales;Magnetospiraceae;uncultured;
illumina_contig_619467:507-597	0.984283	33	93.1034	98	999	1771	1	91	none	Bacteria;Proteobacteria;Alphaproteobacteria;Rickettsiales;S25-593;
illumina_contig_1073487:1-417	0.996624	75	98.3974	99	34100	43099	1054	417	reversed and complemented	Bacteria;Proteobacteria;Alphaproteobacteria;SAR11 clade;
illumina_contig_1619982:1-318	0.991216	98	98.7879	99	2028	9882	113	318	none	Bacteria;Proteobacteria;Alphaproteobacteria;SAR11 clade;
illumina_contig_44251:138-1612	0.999381	119	99.64	99	999	43282	1	1475	none	Bacteria;Proteobacteria;Alphaproteobacteria;SAR11 clade;Clade I;Clade Ia;
illumina_contig_15449:3118-4603	0.990247	120	97.9213	99	999	43282	1	1486	reversed and complemented	Bacteria;Proteobacteria;Alphaproteobacteria;SAR11 clade;Clade III;
illumina_contig_1538853:1-329	0.992934	117	94.5289	99	1080	8195	44	329	reversed and complemented	Bacteria;Proteobacteria;Alphaproteobacteria;SAR11 clade;Clade III;
illumina_contig_19493:2939-4164	0.988649	109	99.7143	98	5706	43282	293	1226	reversed and complemented	Bacteria;Proteobacteria;Alphaproteobacteria;SAR11 clade;Clade III;
illumina_contig_261116:1-387	0.99716	103	100	99	999	8418	1	387	reversed and complemented	Bacteria;Proteobacteria;Alphaproteobacteria;SAR11 clade;Clade III;
illumina_contig_1816706:1-247	0.932364	87	91.2664	93	40878	43282	1296	247	none	Bacteria;Proteobacteria;Alphaproteobacteria;SAR11 clade;Clade III;
illumina_contig_2047665:1-246	0	81	100	100	5706	14975	293	246	reversed and complemented	Bacteria;Proteobacteria;Alphaproteobacteria;SAR11 clade;Clade III;
illumina_contig_33808:1-499	0.998211	121	99.7881	99	999	14960	1	499	reversed and complemented	Bacteria;Proteobacteria;Alphaproteobacteria;Sphingomonadales;Sphingomonadaceae;
illumina_contig_535661:1-119	0.9864	67	100	98	42586	43282	1424	119	none	Bacteria;Proteobacteria;Alphaproteobacteria;Sphingomonadales;Sphingomonadaceae;
illumina_contig_1016677:1-119	0.986862	73	100	98	42585	43282	1424	119	none	Bacteria;Proteobacteria;Gammaproteobacteria;
illumina_contig_43817:2430-2712	0.994973	81	98.893	99	40717	43282	1259	283	reversed and complemented	Bacteria;Proteobacteria;Gammaproteobacteria;
illumina_contig_234573:1018-1083	0.977401	15	100	97	999	1144	1	66	none	Bacteria;Proteobacteria;Gammaproteobacteria;
illumina_contig_1016887:1-76	0.978598	34	100	97	43020	43282	1466	76	none	Bacteria;Proteobacteria;Gammaproteobacteria;
illumina_contig_515441:559-671	0.973443	62	98.9899	97	42591	43282	1428	113	reversed and complemented	Bacteria;Proteobacteria;Gammaproteobacteria;
illumina_contig_2057987:1-113	0.973419	62	98.9899	97	42591	43282	1428	113	none	Bacteria;Proteobacteria;Gammaproteobacteria;
illumina_contig_1856200:1-290	0.98999	62	98.2759	98	8356	21816	407	290	reversed and complemented	Bacteria;Proteobacteria;Gammaproteobacteria;
illumina_contig_257718:861-1026	0.992262	42	96.8354	99	999	3141	1	166	none	Bacteria;Proteobacteria;Gammaproteobacteria;
illumina_contig_76259:1933-2013	0.980134	30	100	98	43009	43282	1462	81	reversed and complemented	Bacteria;Proteobacteria;Gammaproteobacteria;
illumina_contig_1483221:1-81	0.980134	30	100	98	43009	43282	1462	81	none	Bacteria;Proteobacteria;Gammaproteobacteria;
illumina_contig_486729:1-408	0.99355	66	95.9494	99	35992	43282	1129	408	none	Bacteria;Proteobacteria;Gammaproteobacteria;Burkholderiales;
illumina_contig_1167353:1-395	0.985421	82	95.7071	98	26919	40737	874	395	none	Bacteria;Proteobacteria;Gammaproteobacteria;Burkholderiales;
illumina_contig_137063:1-382	0.997081	98	100	99	999	7916	1	382	reversed and complemented	Bacteria;Proteobacteria;Gammaproteobacteria;Burkholderiales;
illumina_contig_1626671:1-317	0.984273	51	96.8553	98	35130	42563	1094	317	reversed and complemented	Bacteria;Proteobacteria;Gammaproteobacteria;Burkholderiales;Comamonadaceae;
illumina_contig_1946593:1-283	0.989988	45	99.6466	98	21790	31160	691	283	none	Bacteria;Proteobacteria;Gammaproteobacteria;Burkholderiales;Comamonadaceae;
illumina_contig_686504:1-222	0.929719	66	91.1628	92	999	5248	1	222	reversed and complemented	Bacteria;Proteobacteria;Gammaproteobacteria;Burkholderiales;Comamonadaceae;
illumina_contig_387056:1-804	0.99352	107	99.0062	99	14948	41502	551	804	none	Bacteria;Proteobacteria;Gammaproteobacteria;Burkholderiales;Comamonadaceae;RS62 marine group;
illumina_contig_912448:1-463	0.95179	103	93.3045	95	1105	13126	50	463	none	Bacteria;Proteobacteria;Gammaproteobacteria;Burkholderiales;Comamonadaceae;RS62 marine group;
illumina_contig_1538602:1-329	0	63	100	100	5410	15875	268	329	reversed and complemented	Bacteria;Proteobacteria;Gammaproteobacteria;Burkholderiales;Comamonadaceae;RS62 marine group;
illumina_contig_49114:2420-2554	0.976114	101	99.0196	97	42553	43282	1408	135	reversed and complemented	Bacteria;Proteobacteria;Gammaproteobacteria;Burkholderiales;Methylophilaceae;
illumina_contig_77694:1769-1993	0.99352	75	99.061	99	41021	43282	1318	225	reversed and complemented	Bacteria;Proteobacteria;Gammaproteobacteria;Burkholderiales;Methylophilaceae;
illumina_contig_237484:1-1066	0.992261	111	99.7203	99	10236	43282	479	1066	none	Bacteria;Proteobacteria;Gammaproteobacteria;Burkholderiales;Methylophilaceae;OM43 clade;
illumina_contig_692240:1-555	0.994702	87	99.4604	99	5408	25497	267	555	none	Bacteria;Proteobacteria;Gammaproteobacteria;Burkholderiales;Methylophilaceae;OM43 clade;
illumina_contig_18074:3735-4337	0.99534	99	99.0942	99	999	15950	1	603	none	Bacteria;Proteobacteria;Gammaproteobacteria;Burkholderiales;Methylophilaceae;OM43 clade;
illumina_contig_97201:1164-1766	0.988749	99	97.2826	98	999	15950	1	603	none	Bacteria;Proteobacteria;Gammaproteobacteria;Burkholderiales;Methylophilaceae;OM43 clade;
illumina_contig_742599:1-530	0.997409	90	98.1132	99	9821	31132	435	530	none	Bacteria;Proteobacteria;Gammaproteobacteria;Burkholderiales;Methylophilaceae;OM43 clade;
illumina_contig_2079522:1-192	0.988867	76	98.4456	98	6118	10363	315	192	reversed and complemented	Bacteria;Proteobacteria;Gammaproteobacteria;Burkholderiales;Methylophilaceae;OM43 clade;
illumina_contig_93167:1-1007	0.971528	106	93.5318	97	999	32493	1	1007	reversed and complemented	Bacteria;Proteobacteria;Gammaproteobacteria;Burkholderiales;MWH-UniP1 aquatic group;
illumina_contig_454316:1-399	0.988178	67	96.2751	98	37438	43282	1144	399	none	Bacteria;Proteobacteria;Gammaproteobacteria;Burkholderiales;Nitrosomonadaceae;
illumina_contig_26123:1-746	0.976899	110	89.8512	97	999	22455	1	746	reversed and complemented	Bacteria;Proteobacteria;Gammaproteobacteria;Burkholderiales;Nitrosomonadaceae;IS-44;
illumina_contig_984535:1-441	0.961889	94	91.1964	96	25297	40315	803	441	reversed and complemented	Bacteria;Proteobacteria;Gammaproteobacteria;Coxiellales;Coxiellaceae;Coxiella;
illumina_contig_1781249:1-298	0.978041	59	91.6107	97	6239	16290	329	298	reversed and complemented	Bacteria;Proteobacteria;Gammaproteobacteria;Coxiellales;Coxiellaceae;Coxiella;
illumina_contig_56965:423-1956	0.986893	120	95.3289	98	999	43282	1	1534	none	Bacteria;Proteobacteria;Gammaproteobacteria;Enterobacterales;Alteromonadaceae;
illumina_contig_1648345:248-314	0.980411	39	100	98	43054	43282	1476	67	reversed and complemented	Bacteria;Proteobacteria;Gammaproteobacteria;Enterobacterales;Alteromonadaceae;
illumina_contig_278330:168-981	0.992721	101	98.2143	99	22059	43282	727	814	reversed and complemented	Bacteria;Proteobacteria;Gammaproteobacteria;Enterobacterales;Alteromonadaceae;
illumina_contig_165551:749-1318	0.994608	112	97.2973	99	999	15649	1	570	none	Bacteria;Proteobacteria;Gammaproteobacteria;Enterobacterales;Alteromonadaceae;
illumina_contig_2009243:1-139	0.993571	44	100	99	999	2066	1	139	reversed and complemented	Bacteria;Proteobacteria;Gammaproteobacteria;Enterobacterales;Vibrionaceae;Vibrio;
illumina_contig_106458:1-1199	0.97554	106	91.7923	97	999	37805	1	1199	reversed and complemented	Bacteria;Proteobacteria;Gammaproteobacteria;EPR3968-O8a-Bc78;
illumina_contig_778047:1-514	0.997336	86	98.2558	99	29690	43025	957	514	reversed and complemented	Bacteria;Proteobacteria;Gammaproteobacteria;Gammaproteobacteria Incertae Sedis;Unknown Family;uncultured;
illumina_contig_1925587:1-237	0.993757	65	98.6957	99	999	5245	1	237	reversed and complemented	Bacteria;Proteobacteria;Gammaproteobacteria;Gammaproteobacteria Incertae Sedis;Unknown Family;uncultured;
illumina_contig_1842015:148-291	0.989332	116	99.2366	98	42532	43282	1399	144	reversed and complemented	Bacteria;Proteobacteria;Gammaproteobacteria;Pseudomonadales;
illumina_contig_781680:1-206	0.994175	53	91.2088	99	999	5241	1	206	reversed and complemented	Bacteria;Proteobacteria;Gammaproteobacteria;Pseudomonadales;
illumina_contig_591697:1-84	0.983401	21	100	98	999	1731	1	84	reversed and complemented	Bacteria;Proteobacteria;Gammaproteobacteria;Pseudomonadales;
illumina_contig_727253:1-116	0.958883	67	96.5517	95	42589	43282	1426	116	none	Bacteria;Proteobacteria;Gammaproteobacteria;Pseudomonadales;
illumina_contig_1061711:1-235	0.98669	86	97.2973	98	40955	43282	1308	235	none	Bacteria;Proteobacteria;Gammaproteobacteria;Pseudomonadales;
illumina_contig_19314:4036-4187	0.969938	99	95.5882	96	41784	43282	1389	152	reversed and complemented	Bacteria;Proteobacteria;Gammaproteobacteria;Pseudomonadales;
illumina_contig_1464716:1-96	0.984265	38	98.8764	98	999	1790	1	96	reversed and complemented	Bacteria;Proteobacteria;Gammaproteobacteria;Pseudomonadales;
illumina_contig_89725:1-1079	0.992797	109	99.0412	99	9992	43282	465	1079	none	Bacteria;Proteobacteria;Gammaproteobacteria;Pseudomonadales;Halieaceae;
illumina_contig_347391:1-859	0.992985	93	96.8568	99	15884	42983	599	859	reversed and complemented	Bacteria;Proteobacteria;Gammaproteobacteria;Pseudomonadales;Halieaceae;
illumina_contig_1097623:1-411	0.989559	90	96.837	98	9992	26921	465	411	reversed and complemented	Bacteria;Proteobacteria;Gammaproteobacteria;Pseudomonadales;Halieaceae;
illumina_contig_1841445:1-291	0.989982	85	96.2457	98	32798	41438	1035	291	reversed and complemented	Bacteria;Proteobacteria;Gammaproteobacteria;Pseudomonadales;Halieaceae;
illumina_contig_2073903:2-199	0.993035	85	99.4949	99	4725	7940	198	198	reversed and complemented	Bacteria;Proteobacteria;Gammaproteobacteria;Pseudomonadales;Halieaceae;
illumina_contig_390181:561-800	0.995034	69	98.2833	99	999	5315	1	240	none	Bacteria;Proteobacteria;Gammaproteobacteria;Pseudomonadales;Halieaceae;
illumina_contig_120831:1154-1568	0.996487	69	97.7723	99	35989	43281	1128	415	reversed and complemented	Bacteria;Proteobacteria;Gammaproteobacteria;Pseudomonadales;Halieaceae;
illumina_contig_424555:669-759	0.983121	26	100	98	42778	43282	1451	91	reversed and complemented	Bacteria;Proteobacteria;Gammaproteobacteria;Pseudomonadales;Halieaceae;
illumina_contig_701747:1-394	0.996651	111	98.9664	99	999	8193	1	394	reversed and complemented	Bacteria;Proteobacteria;Gammaproteobacteria;Pseudomonadales;Halieaceae;
illumina_contig_1688212:1-309	0.990781	73	98.7055	99	5432	15666	278	309	reversed and complemented	Bacteria;Proteobacteria;Gammaproteobacteria;Pseudomonadales;Halieaceae;
illumina_contig_2002858:1-257	0.995462	84	99.5902	99	40862	43282	1286	257	none	Bacteria;Proteobacteria;Gammaproteobacteria;Pseudomonadales;Halieaceae;
illumina_contig_2034936:1-276	0.994998	86	99.2754	99	5414	14285	270	276	none	Bacteria;Proteobacteria;Gammaproteobacteria;Pseudomonadales;Halieaceae;
illumina_contig_1705881:1-289	0.995425	80	99.2883	99	999	5715	1	289	reversed and complemented	Bacteria;Proteobacteria;Gammaproteobacteria;Pseudomonadales;Halieaceae;
illumina_contig_158024:1-387	0.997073	106	99.3691	99	999	7942	1	387	reversed and complemented	Bacteria;Proteobacteria;Gammaproteobacteria;Pseudomonadales;Halieaceae;OM60(NOR5) clade;
illumina_contig_247800:1-366	0.996771	99	98.3287	99	999	7696	1	366	reversed and complemented	Bacteria;Proteobacteria;Gammaproteobacteria;Pseudomonadales;Halieaceae;OM60(NOR5) clade;
illumina_contig_1815939:1-294	0.995226	81	97.619	99	6449	21286	365	294	none	Bacteria;Proteobacteria;Gammaproteobacteria;Pseudomonadales;Halieaceae;OM60(NOR5) clade;
illumina_contig_1173147:1-394	0.994821	88	97.9695	99	7927	22587	389	394	reversed and complemented	Bacteria;Proteobacteria;Gammaproteobacteria;Pseudomonadales;KI89A clade;
illumina_contig_76194:462-2000	0.996998	121	98.6074	99	999	43282	1	1539	none	Bacteria;Proteobacteria;Gammaproteobacteria;Pseudomonadales;Litoricolaceae;Litoricola;
illumina_contig_1272811:1-373	0.996889	70	99.4638	99	26391	40143	844	373	none	Bacteria;Proteobacteria;Gammaproteobacteria;Pseudomonadales;Nitrincolaceae;
illumina_contig_1698463:1-308	0.974857	68	96.7532	97	8601	22072	426	308	reversed and complemented	Bacteria;Proteobacteria;Gammaproteobacteria;Pseudomonadales;Nitrincolaceae;Marinobacterium;
illumina_contig_867433:1-229	0.981754	68	92.5581	98	999	5255	1	229	reversed and complemented	Bacteria;Proteobacteria;Gammaproteobacteria;Pseudomonadales;Nitrincolaceae;Marinobacterium;
illumina_contig_132483:205-1491	0.987622	108	95.1296	98	5329	43282	253	1287	reversed and complemented	Bacteria;Proteobacteria;Gammaproteobacteria;Pseudomonadales;OM182 clade;
illumina_contig_821263:14-496	0.991802	105	90.4255	99	999	10254	1	483	none	Bacteria;Proteobacteria;Gammaproteobacteria;Pseudomonadales;OM182 clade;
illumina_contig_157791:284-1354	0.969127	100	91.063	96	999	34470	1	1071	none	Bacteria;Proteobacteria;Gammaproteobacteria;Pseudomonadales;Porticoccaceae;C1-B045;
illumina_contig_967295:1-446	0.983857	96	94.3946	98	6444	25431	363	446	reversed and complemented	Bacteria;Proteobacteria;Gammaproteobacteria;Pseudomonadales;Porticoccaceae;C1-B045;
illumina_contig_10735:4109-5647	0.998666	121	98.5411	99	999	43282	1	1539	reversed and complemented	Bacteria;Proteobacteria;Gammaproteobacteria;Pseudomonadales;Pseudohongiellaceae;Pseudohongiella;
illumina_contig_909367:1-464	0.99025	84	95.6897	99	5458	22437	284	464	reversed and complemented	Bacteria;Proteobacteria;Gammaproteobacteria;Pseudomonadales;Pseudohongiellaceae;Pseudohongiella;
illumina_contig_42437:1-404	0.987745	62	95.9569	98	36745	43282	1137	404	none	Bacteria;Proteobacteria;Gammaproteobacteria;Pseudomonadales;Pseudohongiellaceae;Pseudohongiella;
illumina_contig_368262:1-86	0.983944	14	100	98	999	1725	1	86	reversed and complemented	Bacteria;Proteobacteria;Gammaproteobacteria;Pseudomonadales;Pseudohongiellaceae;Pseudohongiella;
illumina_contig_2102791:90-175	0.983944	14	100	98	999	1725	1	86	none	Bacteria;Proteobacteria;Gammaproteobacteria;Pseudomonadales;Pseudohongiellaceae;Pseudohongiella;
illumina_contig_14715:24-1558	0.999306	119	99.534	99	999	43282	1	1535	none	Bacteria;Proteobacteria;Gammaproteobacteria;Pseudomonadales;SAR86 clade;
illumina_contig_2093673:1-180	0.992461	109	99.4444	99	1816	5700	112	180	none	Bacteria;Proteobacteria;Gammaproteobacteria;Pseudomonadales;SAR86 clade;
illumina_contig_70100:1-1078	0.999047	101	99.4398	99	999	34465	1	1078	reversed and complemented	Bacteria;Proteobacteria;Gammaproteobacteria;Pseudomonadales;SAR86 clade;
illumina_contig_2098252:1-177	0	113	100	100	2034	5700	115	177	reversed and complemented	Bacteria;Proteobacteria;Gammaproteobacteria;Pseudomonadales;SAR86 clade;
illumina_contig_2084628:1-187	0.978294	95	98.9305	97	1114	5309	55	187	none	Bacteria;Proteobacteria;Gammaproteobacteria;Pseudomonadales;SAR86 clade;
illumina_contig_2085924:1-125	0.991021	34	100	99	999	2073	1	125	reversed and complemented	Bacteria;Proteobacteria;Gammaproteobacteria;Pseudomonadales;SAR86 clade;
illumina_contig_121692:1-104	0.989013	43	100	98	999	1814	1	104	reversed and complemented	Bacteria;Proteobacteria;Gammaproteobacteria;Pseudomonadales;SAR86 clade;
illumina_contig_258946:1-104	0.989013	43	100	98	999	1814	1	104	reversed and complemented	Bacteria;Proteobacteria;Gammaproteobacteria;Pseudomonadales;SAR86 clade;
illumina_contig_1506998:249-334	0.986328	22	100	98	999	1761	1	86	none	Bacteria;Proteobacteria;Gammaproteobacteria;Pseudomonadales;SAR86 clade;
illumina_contig_2311:9087-10608	0.989141	118	97.2297	98	999	43282	1	1522	none	Bacteria;Proteobacteria;Gammaproteobacteria;Pseudomonadales;SAR86 clade;
illumina_contig_2109099:1-157	0	63	100	100	3135	6208	164	157	none	Bacteria;Proteobacteria;Gammaproteobacteria;Pseudomonadales;SAR86 clade;
illumina_contig_41316:2585-2800	0.993007	78	95	99	41438	43282	1325	216	reversed and complemented	Bacteria;Proteobacteria;Gammaproteobacteria;Pseudomonadales;Thioglobaceae;SUP05 cluster;
illumina_contig_31489:1759-3234	0.965339	116	94.3614	96	999	43057	1	1476	none	Bacteria;Proteobacteria;Gammaproteobacteria;Pseudomonadales;Thioglobaceae;SUP05 cluster;
illumina_contig_1299378:1-368	0.991957	73	99.4565	99	3109	13853	162	368	none	Bacteria;Proteobacteria;Gammaproteobacteria;Pseudomonadales;Thioglobaceae;SUP05 cluster;
illumina_contig_2105111:1-174	0.974018	37	94.2529	97	37469	41433	1151	174	reversed and complemented	Bacteria;Proteobacteria;Gammaproteobacteria;Pseudomonadales;Thioglobaceae;SUP05 cluster;
illumina_contig_1936687:1-284	0	55	100	100	26981	37494	877	284	none	Bacteria;Proteobacteria;Gammaproteobacteria;Steroidobacterales;Woeseiaceae;Woeseia;
illumina_contig_18124:2746-4243	0.987126	121	95.733	98	999	43282	1	1498	reversed and complemented	Bacteria;Proteobacteria;Gammaproteobacteria;Thiotrichales;Thiotrichaceae;uncultured;
illumina_contig_991996:1-409	0.97912	64	93.5567	97	36743	43282	1136	409	none	Bacteria;Proteobacteria;Gammaproteobacteria;Thiotrichales;Thiotrichaceae;uncultured;
illumina_contig_1604101:1-320	0.995637	55	99.0625	99	21588	32398	673	320	reversed and complemented	Bacteria;Proteobacteria;Gammaproteobacteria;UBA10353 marine group;
illumina_contig_65501:657-2168	0.927822	121	88.1982	92	999	43282	1	1512	none	Bacteria;SAR324 clade(Marine group B);
illumina_contig_349492:1-111	0.942232	55	86.7347	94	42599	43282	1432	111	none	Bacteria;SAR324 clade(Marine group B);
illumina_contig_526529:572-663	0.987578	26	96.2025	98	42777	43282	1451	92	reversed and complemented	Bacteria;Verrucomicrobiota;Verrucomicrobiae;
illumina_contig_31359:14-1555	0.9902	116	93.3643	99	999	43282	1	1542	none	Bacteria;Verrucomicrobiota;Verrucomicrobiae;Opitutales;Puniceicoccaceae;MB11C04 marine group;
illumina_contig_182910:702-1247	0.993392	85	92.0223	99	32434	43282	1000	546	reversed and complemented	Bacteria;Verrucomicrobiota;Verrucomicrobiae;Opitutales;Puniceicoccaceae;MB11C04 marine group;
illumina_contig_172947:1-412	0.980377	103	91.7098	98	999	8402	1	412	reversed and complemented	Bacteria;Verrucomicrobiota;Verrucomicrobiae;Opitutales;Puniceicoccaceae;MB11C04 marine group;
illumina_contig_1253628:1-377	0.995877	87	93.9474	99	8197	23443	405	377	none	Bacteria;Verrucomicrobiota;Verrucomicrobiae;Opitutales;Puniceicoccaceae;MB11C04 marine group;
illumina_contig_1190368:1-390	0.99427	69	94.6565	99	32798	42588	1035	390	none	Bacteria;Verrucomicrobiota;Verrucomicrobiae;Opitutales;Puniceicoccaceae;Pelagicoccus;
illumina_contig_95931:128-1693	0.983273	119	87.4079	98	999	43282	1	1566	none	Bacteria;Verrucomicrobiota;Verrucomicrobiae;Pedosphaerales;Pedosphaeraceae;SCGC AAA164-E04;
illumina_contig_442777:1-739	0.987267	104	94.7619	98	1019	22526	15	739	none	Bacteria;Verrucomicrobiota;Verrucomicrobiae;Verrucomicrobiales;DEV007;
illumina_contig_921575:1-460	0.996939	92	98.2646	99	22567	40160	771	460	none	Bacteria;Verrucomicrobiota;Verrucomicrobiae;Verrucomicrobiales;DEV007;
illumina_contig_1987543:1-280	0.994957	63	94.6619	99	6425	16315	357	280	none	Bacteria;Verrucomicrobiota;Verrucomicrobiae;Verrucomicrobiales;Rubritaleaceae;
illumina_contig_9742:1-993	0.997163	112	95.4207	99	14958	43282	555	993	none	Bacteria;Verrucomicrobiota;Verrucomicrobiae;Verrucomicrobiales;Rubritaleaceae;Roseibacillus;
illumina_contig_186762:532-1232	0.997133	96	93.2735	99	999	21931	1	701	none	Bacteria;Verrucomicrobiota;Verrucomicrobiae;Verrucomicrobiales;Rubritaleaceae;Roseibacillus;
illumina_contig_105015:47-1569	0.994383	122	96.6207	99	999	43282	1	1523	reversed and complemented	Unclassified;
illumina_contig_2801:9709-11246	0.984783	121	91.5051	98	999	43282	1	1538	none	Unclassified;
illumina_contig_7032:4404-5900	0.958408	114	86.1074	95	999	43282	1	1497	reversed and complemented	Unclassified;
illumina_contig_52:35692-37187	0.978945	116	85.8607	97	999	43282	1	1496	none	Unclassified;
illumina_contig_107751:395-1669	0.988367	112	92.9501	98	999	40721	1	1275	none	Unclassified;
illumina_contig_66903:189-1593	0.823116	88	61.708	82	999	42777	1	1405	reversed and complemented	Unclassified;
illumina_contig_419067:1-723	0.977641	106	94.0541	97	25496	43264	820	723	none	Unclassified;
illumina_contig_231448:1-1091	0.789153	85	67.1135	78	5700	41509	290	1091	none	Unclassified;
illumina_contig_500559:1-684	0.989317	98	86.4432	98	1064	22060	37	684	none	Unclassified;
illumina_contig_84651:321-1102	0.840348	96	67.3939	84	1007	26863	8	782	none	Unclassified;
illumina_contig_84651:1-289	0.572972	56	64.2599	57	40865	43272	1287	289	none	Unclassified;
illumina_contig_830:2287-3062	0.854252	94	70.138	85	999	26820	1	776	reversed and complemented	Unclassified;
illumina_contig_830:3097-3762	0.844975	91	70.073	84	26995	43269	884	666	reversed and complemented	Unclassified;
illumina_contig_3724:6056-6835	0.784466	93	70.3106	78	999	26829	1	780	reversed and complemented	Unclassified;
illumina_contig_3724:6888-7555	0.827595	96	69.9558	82	26995	43269	884	668	reversed and complemented	Unclassified;
illumina_contig_10116:4993-5862	0.840954	98	64.9675	84	999	28455	1	870	reversed and complemented	Unclassified;
illumina_contig_141606:130-1438	0.522816	80	53.1636	52	1772	43283	98	1309	reversed and complemented	Unclassified;
illumina_contig_353526:172-850	0.928128	99	79.3323	92	999	16350	1	679	none	Unclassified;
illumina_contig_41954:173-868	0.819916	96	70.4067	81	26995	43269	884	696	reversed and complemented	Unclassified;
illumina_contig_120723:256-923	0.783006	86	66.9986	78	26995	43269	884	668	reversed and complemented	Unclassified;
illumina_contig_622366:1-595	0.737962	66	68.6728	73	16282	40715	623	595	reversed and complemented	Unclassified;
illumina_contig_789821:1-509	0.90395	96	80.8511	90	25509	41479	824	509	none	Unclassified;
illumina_contig_435309:1-669	0.767525	74	69.2422	76	3156	26860	175	669	none	Unclassified;
illumina_contig_46561:1513-2627	0.70104	83	67.4699	70	10356	43277	503	1115	reversed and complemented	Unclassified;
illumina_contig_970877:1-445	0.991987	101	91.9643	99	28436	41510	914	445	reversed and complemented	Unclassified;
illumina_contig_145072:1-446	0.978473	71	90.8213	97	35134	43282	1096	446	none	Unclassified;
illumina_contig_966780:1-446	0.964399	75	89.7092	96	15692	32812	592	446	reversed and complemented	Unclassified;
illumina_contig_107327:1-425	0.967266	72	86.9249	96	35970	43282	1120	425	none	Unclassified;
illumina_contig_35486:2621-3034	0.951186	110	88.7255	95	999	9822	1	414	none	Unclassified;
illumina_contig_9141:5609-6174	0.753187	87	70.068	75	999	16355	1	566	none	Unclassified;
illumina_contig_200838:1-1144	0.680483	88	69.9567	68	16527	43277	652	1144	none	Unclassified;
illumina_contig_157029:101-1358	0.622729	60	53.6585	62	906	37685	1	1258	none	Unclassified;
illumina_contig_988144:1-440	0.922232	99	78.913	92	1028	11889	20	440	none	Unclassified;
illumina_contig_760492:1-441	0.940861	99	84.5102	94	999	10240	1	441	reversed and complemented	Unclassified;
illumina_contig_1041269:1-426	0.989094	80	89.2774	98	15640	32437	573	426	none	Unclassified;
illumina_contig_950086:1-451	0.85337	50	70.4082	85	16347	35979	638	451	none	Unclassified;
illumina_contig_890:19661-20141	0.848933	93	69.4779	84	999	13882	1	481	none	Unclassified;
illumina_contig_52986:1-540	0.750748	73	69.2449	75	6114	26796	312	540	none	Unclassified;
illumina_contig_415862:326-769	0.957716	99	79.2873	95	999	8506	1	444	none	Unclassified;
illumina_contig_711937:1-381	0.961895	92	84.8564	96	999	7929	1	381	reversed and complemented	Unclassified;
illumina_contig_485573:297-697	0.889283	87	74.4361	88	999	7923	1	401	none	Unclassified;
illumina_contig_1268783:1-374	0.990429	100	87.1391	99	1142	9875	64	374	none	Unclassified;
illumina_contig_42711:2326-2751	0.83015	56	71.4612	83	37481	43282	1157	426	reversed and complemented	Unclassified;
illumina_contig_1099208:1-340	0.928627	75	79.8781	92	39348	43282	1206	340	none	Unclassified;
illumina_contig_1733561:1-304	0.976642	93	88.4868	97	10365	25435	507	304	reversed and complemented	Unclassified;
illumina_contig_903857:25-466	0.812501	77	64.2105	81	999	13126	1	442	none	Unclassified;
illumina_contig_159949:1-1218	0.943563	88	85.3158	94	1004	32409	5	1218	reversed and complemented	Unclassified;
illumina_contig_792720:1-476	0.695295	52	63.522	69	34474	43282	1090	476	none	Unclassified;
illumina_contig_1815862:1-294	0.965074	79	85.0847	96	40269	43258	1231	294	none	Unclassified;
illumina_contig_1825589:1-293	0.970274	98	86.7347	97	2050	8364	122	293	reversed and complemented	Unclassified;
illumina_contig_1648461:1-314	0.972914	55	90.4459	97	22056	33182	725	314	none	Unclassified;
illumina_contig_378858:529-815	0.949563	80	77.8195	94	40318	43282	1244	287	reversed and complemented	Unclassified;
illumina_contig_44424:1-369	0.830649	61	70.3704	83	40135	43282	1213	369	none	Unclassified;
illumina_contig_68250:1-318	0.951962	88	83.9744	95	999	6201	1	318	reversed and complemented	Unclassified;
illumina_contig_1543600:1-329	0.949512	48	88.8889	94	25318	35983	806	329	none	Unclassified;
illumina_contig_1521968:1-332	0.986687	92	90.4478	98	31147	41016	971	332	reversed and complemented	Unclassified;
illumina_contig_1520844:1-251	0.982815	88	88.4615	98	40874	43282	1294	251	none	Unclassified;
illumina_contig_780559:122-513	0.815933	87	63.3554	81	999	11887	1	392	none	Unclassified;
illumina_contig_873102:43-477	0.616099	52	61.1765	61	37438	43281	1144	435	reversed and complemented	Unclassified;
illumina_contig_1172341:1-394	0.824323	42	74.7573	82	35455	43112	1111	394	none	Unclassified;
illumina_contig_16911:1-1122	0.523706	38	33.6227	52	5303	41524	245	1122	complemented	Unclassified;
illumina_contig_570019:337-630	0.98291	85	87.8049	98	876	5706	1	294	none	Unclassified;
illumina_contig_1946449:1-283	0.834622	78	70.5882	83	31132	40851	963	283	none	Unclassified;
illumina_contig_37123:2415-2961	0.971439	83	92.081	97	32664	43277	1030	547	reversed and complemented	Unclassified;
illumina_contig_1572423:1-325	0.87321	67	75	87	6108	21275	309	325	reversed and complemented	Unclassified;
illumina_contig_1394267:1-320	0.931018	88	75.6579	93	1004	6401	5	320	reversed and complemented	Unclassified;
illumina_contig_573166:1-530	0.681894	37	65	68	35996	43392	1130	530	none	Unclassified;
illumina_contig_696912:1-553	0.55627	42	53.9249	55	15950	37694	605	553	reversed and complemented	Unclassified;
illumina_contig_1267916:130-374	0.944553	68	87.6033	94	999	5315	1	245	none	Unclassified;
illumina_contig_1535015:1-330	0.728001	65	73.1392	72	2531	13128	147	330	none	Unclassified;
illumina_contig_988561:1-440	0.581235	52	32.2134	58	8188	26995	399	440	reversed	Unclassified;
illumina_contig_811685:1-288	0.815537	64	69.2029	81	40878	43282	1296	288	none	Unclassified;
illumina_contig_668683:300-568	0.735939	31	69.4158	73	26995	37681	884	269	none	Unclassified;
illumina_contig_2032751:1-278	0.842064	56	84.2105	84	9815	21933	431	278	reversed and complemented	Unclassified;
illumina_contig_411355:99-774	0.564173	53	56.2092	56	31165	43387	977	676	reversed and complemented	Unclassified;
illumina_contig_1278742:1-372	0.752146	74	63.5389	75	10258	26151	487	372	reversed and complemented	Unclassified;
illumina_contig_233339:1-616	0.702747	83	71.0807	70	1004	16419	5	616	reversed and complemented	Unclassified;
illumina_contig_84180:1-411	0.970445	65	90.8416	97	37449	43277	1147	411	none	Unclassified;
illumina_contig_1205422:1-387	0.58345	40	53.8653	58	37324	43255	1140	387	reversed and complemented	Unclassified;
illumina_contig_258713:1-453	0.977574	63	86.0412	97	35996	43277	1130	453	none	Unclassified;
illumina_contig_2041654:1-255	0.820311	74	69.112	82	11887	22542	512	255	reversed and complemented	Unclassified;
illumina_contig_2042100:1-255	0.825397	76	68.7259	82	11887	22542	512	255	none	Unclassified;
illumina_contig_2063498:1-214	0.806953	86	68.6192	80	31132	40138	963	214	reversed and complemented	Unclassified;
illumina_contig_689577:1-554	0.553686	44	47.7977	55	22065	41454	731	554	reversed and complemented	Unclassified;
illumina_contig_1849102:29-291	0.924145	76	76.4228	92	1004	5455	5	263	none	Unclassified;
illumina_contig_1836237:1-292	0.481983	63	61.6279	48	15657	28455	581	292	none	Unclassified;
illumina_contig_1306184:1-367	0.729439	42	57.9365	72	5245	16116	224	367	none	Unclassified;
illumina_contig_553088:235-642	0.920026	60	81.5461	92	37519	43277	1164	408	reversed and complemented	Unclassified;
illumina_contig_1043059:88-425	0.960745	72	89.7898	96	40145	43277	1217	338	reversed and complemented	Unclassified;
illumina_contig_1928492:1-285	0.51715	32	40.0631	51	3857	10263	188	285	complemented	Unclassified;
illumina_contig_1286726:1-371	0.580138	39	58.4211	58	16415	32815	645	371	reversed and complemented	Unclassified;
illumina_contig_1995780:1-280	0.9572	70	89.5683	95	40846	43273	1280	280	reversed and complemented	Unclassified;
illumina_contig_117307:1-877	0.960799	89	89.183	96	1004	21597	5	877	reversed and complemented	Unclassified;
illumina_contig_1010249:254-434	0.905995	42	74.2857	90	999	4708	1	181	none	Unclassified;
illumina_contig_1622041:1-277	0.964	74	84.8708	96	40862	43277	1286	277	none	Unclassified;
illumina_contig_455666:482-726	0.766126	52	56.6265	76	999	5689	1	245	none	Unclassified;
illumina_contig_1683778:1-310	0.591069	47	64	59	40338	43308	1255	310	reversed and complemented	Unclassified;
illumina_contig_441553:1-118	0.986889	64	98.7952	98	42586	43278	1424	118	none	Unclassified;
illumina_contig_447291:617-734	0.986887	64	98.7952	98	42586	43278	1424	118	reversed and complemented	Unclassified;
illumina_contig_1905858:1-135	0.988594	28	92.1875	98	999	2518	1	135	reversed and complemented	Unclassified;
illumina_contig_370146:675-827	0.980293	34	95.8904	98	876	2547	1	153	none	Unclassified;
illumina_contig_1755269:1-186	0.879763	38	65.7895	87	999	5317	1	186	reversed and complemented	Unclassified;
illumina_contig_1526837:1-331	0.920843	33	81.9113	92	37473	42978	1153	331	none	Unclassified;
illumina_contig_969279:1-169	0.759455	67	59.8765	75	41776	43282	1384	169	none	Unclassified;
illumina_contig_1439992:191-344	0.959526	33	87.0504	95	999	2541	1	154	none	Unclassified;
illumina_contig_1278655:1-372	0.978839	37	89.404	97	35975	42899	1122	372	none	Unclassified;
illumina_contig_1512052:81-333	0.827846	56	81.7073	82	40874	43262	1294	253	reversed and complemented	Unclassified;
illumina_contig_693251:1-532	0.69486	57	53.4005	69	1061	15640	36	532	reversed and complemented	Unclassified;
illumina_contig_46584:1-184	0.772779	71	61.4583	77	42536	43282	1401	184	none	Unclassified;
illumina_contig_2037987:1-127	0.874536	19	75.2	87	999	2538	1	127	reversed and complemented	Unclassified;
illumina_contig_1269835:1-99	0.939894	38	71.7647	93	42599	43282	1432	99	none	Unclassified;
illumina_contig_1303478:1-139	0.559931	16	66.2338	55	999	3134	1	139	reversed and complemented	Unclassified;
illumina_contig_1068143:1-414	0.556434	50	51.3932	55	28597	42538	938	414	reversed and complemented	Unclassified;
illumina_contig_10288:1-102	0.940066	25	76	94	999	2041	1	102	reversed and complemented	Unclassified;
illumina_contig_1310459:1-366	0.532138	40	52.6992	53	27645	40803	903	366	reversed and complemented	Unclassified;
illumina_contig_1965129:182-282	0.917686	41	72.8261	91	42608	43279	1435	101	reversed and complemented	Unclassified;
illumina_contig_12599:5139-5231	0.838662	27	82.2222	83	999	2031	1	93	none	Unclassified;
illumina_contig_2108964:1-93	0.838662	27	82.2222	83	999	2031	1	93	reversed and complemented	Unclassified;
illumina_contig_16389:1-87	0.949664	13	91.358	94	999	1725	1	87	reversed and complemented	Unclassified;
illumina_contig_1976328:209-281	0.958187	13	100	95	876	1166	1	73	none	Unclassified;
illumina_contig_1538968:248-329	0.944347	10	87.8378	94	999	1458	1	82	none	Unclassified;
illumina_contig_1978895:116-281	0.66613	23	56.9536	66	999	3152	1	166	none	Unclassified;
illumina_contig_1219862:1-384	0.702023	65	74.8731	70	3143	10365	169	384	reversed and complemented	Unclassified;
illumina_contig_1070983:1-342	0.951582	61	88.9535	95	1004	5410	5	342	reversed and complemented	Unclassified;
illumina_contig_632167:300-589	0.806929	47	75.6757	80	1004	5239	5	290	none	Unclassified;
illumina_contig_1346142:88-360	0.961268	28	71.517	96	1004	4559	5	273	none	Unclassified;
illumina_contig_1611640:1-243	0.824496	40	75.0988	82	1004	4566	5	243	reversed and complemented	Unclassified;
illumina_contig_1989979:1-280	0.983477	96	90.0709	98	1795	5464	107	280	reversed and complemented	Unclassified;
illumina_contig_1319701:211-365	0.830498	86	76.7742	83	42540	43277	1403	155	reversed and complemented	Unclassified;
illumina_contig_626046:1-160	0.707495	34	69.6429	70	1004	3160	5	160	reversed and complemented	Unclassified;
illumina_contig_1660038:1-112	0.887471	32	70.2703	88	42629	43277	1445	112	none	Unclassified;
illumina_contig_757359:1-48	0.965934	63	88.6364	96	43114	43274	1490	48	none	Unclassified;

## Sheet: Eukaryota
sequence_identifier	sequence_score	bp_score	identity	quality	startpos	stoppos	ecolipos	bps	turn	lca_tax_slv
illumina_contig_365524:1-121	0.989578	24	96.667	98	1004	2084	5	121	reversed and complemented	Eukaryota;
illumina_contig_313828:1-111	0.98856	26	97.273	98	1004	2063	5	111	reversed and complemented	Eukaryota;
illumina_contig_393393:1-111	0.98856	26	97.273	98	1004	2063	5	111	reversed and complemented	Eukaryota;
illumina_contig_56134:1-71	0.988961	33	100	98	43020	43277	1466	71	none	Eukaryota;
illumina_contig_1206552:334-387	0.985677	19	100	98	1004	1124	5	54	none	Eukaryota;
illumina_contig_113097:1-740	0.974317	95	94.126	97	26789	43277	848	740	none	Eukaryota;Amorphea;Obazoa;Opisthokonta;Holozoa;Choanozoa;Metazoa;Animalia;BCP clade;Bilateria;Protostomia;Lophotrochozoa;Annelida;Polychaeta;Palpata;Phyllodocida;
illumina_contig_106177:1-1135	0.979477	105	94.803	97	1004	27582	5	1135	reversed and complemented	Eukaryota;Amorphea;Obazoa;Opisthokonta;Holozoa;Choanozoa;Metazoa;Animalia;BCP clade;Bilateria;Protostomia;Lophotrochozoa;Annelida;Polychaeta;Palpata;Phyllodocida;
illumina_contig_965060:197-447	0.982136	76	100	98	41022	43277	1318	251	reversed and complemented	Eukaryota;Amorphea;Obazoa;Opisthokonta;Holozoa;Choanozoa;Metazoa;Animalia;BCP clade;Bilateria;Protostomia;Lophotrochozoa;Mollusca;Bivalvia;Heteroconchia;
illumina_contig_1973752:1-281	0.983623	65	97.509	98	9814	19327	431	281	reversed and complemented	Eukaryota;Amorphea;Obazoa;Opisthokonta;Holozoa;Choanozoa;Metazoa;Animalia;BCP clade;Bilateria;Protostomia;Lophotrochozoa;Mollusca;Bivalvia;Heteroconchia;Myoida;
illumina_contig_35604:1-1285	0.996506	103	98.984	99	9875	43277	441	1285	none	Eukaryota;Amorphea;Obazoa;Opisthokonta;Holozoa;Choanozoa;Metazoa;Animalia;BCP clade;Cnidaria;Anthozoa;Hexacorallia;Actiniaria;
illumina_contig_98952:1137-1749	0.985554	104	97.549	98	1004	14961	5	613	none	Eukaryota;Amorphea;Obazoa;Opisthokonta;Holozoa;Choanozoa;Metazoa;Animalia;BCP clade;Cnidaria;Anthozoa;Hexacorallia;Actiniaria;
illumina_contig_2064300:1-194	0	67	100	100	18067	22060	652	194	reversed and complemented	Eukaryota;Archaeplastida;Chloroplastida;Chlorophyta;Mamiellophyceae;
illumina_contig_99480:1061-1744	0.994163	106	99.085	99	27158	43277	891	684	reversed and complemented	Eukaryota;Archaeplastida;Chloroplastida;Chlorophyta;Mamiellophyceae;Mamiellales;
illumina_contig_1030812:1-428	0.996815	59	99.533	99	19472	32662	652	428	none	Eukaryota;Archaeplastida;Chloroplastida;Chlorophyta;Mamiellophyceae;Mamiellales;
illumina_contig_1217799:1-384	0.97404	76	96.891	97	27158	40724	891	384	none	Eukaryota;Archaeplastida;Chloroplastida;Chlorophyta;Mamiellophyceae;Mamiellales;
illumina_contig_1131036:1-403	0.993285	68	98.759	99	9960	22060	463	403	none	Eukaryota;Archaeplastida;Chloroplastida;Chlorophyta;Mamiellophyceae;Mamiellales;
illumina_contig_2103547:1-174	0.991587	59	96.591	99	9960	16526	463	174	reversed and complemented	Eukaryota;Archaeplastida;Chloroplastida;Chlorophyta;Mamiellophyceae;Mamiellales;
illumina_contig_539408:17-652	0.995408	88	98.742	99	1004	15884	5	636	none	Eukaryota;Archaeplastida;Chloroplastida;Chlorophyta;Mamiellophyceae;Mamiellales;Ostreococcus;
illumina_contig_91873:15-1808	0.988007	108	96.926	98	1004	43277	5	1794	reversed and complemented	Eukaryota;Archaeplastida;Chloroplastida;Chlorophyta;Trebouxiophyceae;
illumina_contig_39356:1-115	0.98889	25	100	98	1004	2066	5	115	reversed and complemented	Eukaryota;Archaeplastida;Chloroplastida;Chlorophyta;Trebouxiophyceae;
illumina_contig_124401:1429-1543	0.98889	25	100	98	1004	2066	5	115	none	Eukaryota;Archaeplastida;Chloroplastida;Chlorophyta;Trebouxiophyceae;
illumina_contig_563966:1-115	0.98889	25	100	98	1004	2066	5	115	reversed and complemented	Eukaryota;Archaeplastida;Chloroplastida;Chlorophyta;Trebouxiophyceae;
illumina_contig_20244:3975-4087	0.958655	39	87.619	95	42645	43277	1450	113	reversed and complemented	Eukaryota;Archaeplastida;Chloroplastida;Chlorophyta;Trebouxiophyceae;
illumina_contig_331195:772-884	0.958655	39	87.619	95	42645	43277	1450	113	reversed and complemented	Eukaryota;Archaeplastida;Chloroplastida;Chlorophyta;Trebouxiophyceae;
illumina_contig_69966:1646-2111	0.99384	72	95.662	99	35456	43277	1112	466	reversed and complemented	Eukaryota;Cryptophyceae;Cryptomonadales;
illumina_contig_1754244:1-301	0.99073	35	99.003	99	26170	35989	838	301	reversed and complemented	Eukaryota;Cryptophyceae;Cryptomonadales;
illumina_contig_502564:119-682	0.998371	87	99.817	99	1004	13861	5	564	none	Eukaryota;Cryptophyceae;Cryptomonadales;
illumina_contig_1974262:1-281	0	29	100	100	37807	42780	1188	281	none	Eukaryota;Cryptophyceae;Cryptomonadales;
illumina_contig_1798050:1-296	0.995133	60	97.987	99	6329	17776	334	296	reversed and complemented	Eukaryota;Cryptophyceae;Cryptomonadales;
illumina_contig_1504541:1-334	0.957026	28	90.994	95	37346	42878	1143	334	reversed and complemented	Eukaryota;Cryptophyceae;Kathablepharidae;Leucocryptos;
illumina_contig_337541:1-122	0.989592	21	98.333	98	1004	2085	5	122	reversed and complemented	Eukaryota;SAR;
illumina_contig_126495:1414-1529	0.989069	23	98.246	98	1004	2074	5	116	none	Eukaryota;SAR;
illumina_contig_380350:1-85	0.990764	26	97.59	99	1004	1786	5	85	reversed and complemented	Eukaryota;SAR;Alveolata;Ciliophora;Intramacronucleata;Spirotrichea;
illumina_contig_1815815:1-294	0.993315	45	97.279	99	25433	35134	809	294	none	Eukaryota;SAR;Alveolata;Ciliophora;Intramacronucleata;Spirotrichea;Choreotrichia;
illumina_contig_1625784:1-317	0.983549	80	93.396	98	19494	28449	652	317	reversed and complemented	Eukaryota;SAR;Alveolata;Ciliophora;Intramacronucleata;Spirotrichea;Choreotrichia;
illumina_contig_2089251:1-183	0.992611	28	98.907	99	26804	32817	853	183	none	Eukaryota;SAR;Alveolata;Ciliophora;Intramacronucleata;Spirotrichea;Choreotrichia;
illumina_contig_352269:704-852	0.990992	19	98.64	99	1004	2578	5	149	none	Eukaryota;SAR;Alveolata;Ciliophora;Intramacronucleata;Spirotrichea;Choreotrichia;
illumina_contig_19512:875-2652	0.989344	106	92.018	98	1004	43277	5	1778	reversed and complemented	Eukaryota;SAR;Alveolata;Ciliophora;Intramacronucleata;Spirotrichea;Oligotrichia;
illumina_contig_195614:891-1201	0.987831	79	90.759	98	40327	43277	1249	311	reversed and complemented	Eukaryota;SAR;Alveolata;Ciliophora;Intramacronucleata;Spirotrichea;Oligotrichia;
illumina_contig_915525:6-462	0.99046	90	95.405	99	1004	7929	5	457	none	Eukaryota;SAR;Alveolata;Ciliophora;Intramacronucleata;Spirotrichea;Oligotrichia;
illumina_contig_1242205:1-374	0.966202	73	92	96	1004	6104	5	374	reversed and complemented	Eukaryota;SAR;Alveolata;Ciliophora;Intramacronucleata;Spirotrichea;Oligotrichia;
illumina_contig_412031:1-773	0.981245	89	90.897	98	5437	28425	280	773	none	Eukaryota;SAR;Alveolata;Ciliophora;Intramacronucleata;Spirotrichea;Oligotrichia;Strombidium;
illumina_contig_423540:1-760	0.852224	84	86.423	85	5285	26791	239	760	reversed and complemented	Eukaryota;SAR;Alveolata;Protalveolata;Syndiniales;Syndiniales Group I;
illumina_contig_104536:1101-1698	0.985874	96	95.134	98	1004	13881	5	598	none	Eukaryota;SAR;Stramenopiles;Incertae Sedis;Pirsonia;
illumina_contig_724128:1-539	0.971419	79	90.556	97	6425	22112	357	539	none	Eukaryota;SAR;Stramenopiles;Incertae Sedis;Pirsonia;
illumina_contig_1146744:1-230	0.969273	36	91.846	96	1004	4329	5	230	reversed and complemented	Eukaryota;SAR;Stramenopiles;MAST-12;MAST-12A;
illumina_contig_603788:1-607	0.963129	83	87.909	96	13126	28597	518	607	none	Eukaryota;SAR;Stramenopiles;MAST-6;
illumina_contig_1800324:126-296	0.992999	34	98.788	99	1004	3160	5	171	none	Eukaryota;SAR;Stramenopiles;Ochrophyta;Chrysophyceae;
illumina_contig_1875095:1-130	0.987915	59	99.18	98	42597	43277	1431	130	none	Eukaryota;SAR;Stramenopiles;Ochrophyta;Chrysophyceae;Ochromonadales;Paraphysomonas;
illumina_contig_1682966:1-310	0.992244	87	95.177	99	1161	6097	70	310	reversed and complemented	Eukaryota;SAR;Stramenopiles;Ochrophyta;Diatomea;Bacillariophytina;Mediophyceae;
illumina_contig_1621800:1-318	0.927618	97	82.622	92	1121	6112	57	318	none	Eukaryota;SAR;Stramenopiles;Ochrophyta;Diatomea;Bacillariophytina;Mediophyceae;Chaetoceros;
illumina_contig_4526:4757-6556	0.986153	106	95.647	98	1004	43277	5	1800	reversed and complemented	Eukaryota;SAR;Stramenopiles;Ochrophyta;Diatomea;Bacillariophytina;Mediophyceae;Skeletonema;

## Sheet: Chloroplast
sequence_identifier	sequence_score	bp_score	identity	quality	startpos	stoppos	ecolipos	bps	turn	lca_tax_slv
illumina_contig_16130:3067-4560	0.984684	120	92.2245	98	999	43282	1	1494	reversed and complemented	Bacteria;Cyanobacteria;Cyanobacteriia;Chloroplast;
illumina_contig_3163:5225-6723	0.939408	117	86.9178	93	999	43282	1	1499	reversed and complemented	Bacteria;Cyanobacteria;Cyanobacteriia;Chloroplast;
illumina_contig_86669:776-1879	0.995932	112	98.6125	99	8415	43282	417	1104	reversed and complemented	Bacteria;Cyanobacteria;Cyanobacteriia;Chloroplast;
illumina_contig_174573:1-926	0.998849	106	99.2391	99	999	31145	1	926	reversed and complemented	Bacteria;Cyanobacteria;Cyanobacteriia;Chloroplast;
illumina_contig_91143:1-936	0.995772	108	98.6021	99	999	31165	1	936	reversed and complemented	Bacteria;Cyanobacteria;Cyanobacteriia;Chloroplast;
illumina_contig_218785:357-1127	0.994039	110	96.063	99	22539	43282	763	771	reversed and complemented	Bacteria;Cyanobacteria;Cyanobacteriia;Chloroplast;
illumina_contig_347443:1-649	0.997737	115	99.3721	99	27150	43282	886	649	none	Bacteria;Cyanobacteria;Cyanobacteriia;Chloroplast;
illumina_contig_68044:1-639	0.996301	113	98.8836	99	27648	43282	904	639	none	Bacteria;Cyanobacteria;Cyanobacteriia;Chloroplast;
illumina_contig_133831:1-723	0.998479	113	99.4413	99	999	22542	1	723	reversed and complemented	Bacteria;Cyanobacteria;Cyanobacteriia;Chloroplast;
illumina_contig_256754:404-1028	0.992892	112	98.2085	99	28425	43282	909	625	reversed and complemented	Bacteria;Cyanobacteria;Cyanobacteriia;Chloroplast;
illumina_contig_258944:398-1023	0.985081	112	96.9156	98	28425	43282	909	626	reversed and complemented	Bacteria;Cyanobacteria;Cyanobacteriia;Chloroplast;
illumina_contig_3312:9821-10377	0.989159	99	96.5642	98	999	15947	1	557	none	Bacteria;Cyanobacteria;Cyanobacteriia;Chloroplast;
illumina_contig_54098:1-562	0.984596	98	96.0432	98	999	15947	1	562	reversed and complemented	Bacteria;Cyanobacteria;Cyanobacteriia;Chloroplast;
illumina_contig_41099:2296-2808	0.997751	120	99.4083	99	999	14983	1	513	none	Bacteria;Cyanobacteria;Cyanobacteriia;Chloroplast;
illumina_contig_286707:435-964	0.997119	89	98.2379	99	32467	43282	1004	530	reversed and complemented	Bacteria;Cyanobacteria;Cyanobacteriia;Chloroplast;
illumina_contig_748879:1-527	0.997089	67	96.5974	99	16412	37696	644	527	reversed and complemented	Bacteria;Cyanobacteria;Cyanobacteriia;Chloroplast;
illumina_contig_464:1-484	0.994236	104	97.4843	99	999	13151	1	484	reversed and complemented	Bacteria;Cyanobacteria;Cyanobacteriia;Chloroplast;
illumina_contig_836653:1-490	0.993262	80	97.561	99	1161	15950	70	490	none	Bacteria;Cyanobacteria;Cyanobacteriia;Chloroplast;
illumina_contig_806084:80-502	0.996263	76	98.5507	99	35456	43282	1112	423	reversed and complemented	Bacteria;Cyanobacteria;Cyanobacteriia;Chloroplast;
illumina_contig_1085121:1-414	0.994821	101	97.8365	99	9993	27154	465	414	reversed and complemented	Bacteria;Cyanobacteria;Cyanobacteriia;Chloroplast;
illumina_contig_977123:1-377	0.9963	111	98.5549	99	999	8356	1	377	reversed and complemented	Bacteria;Cyanobacteria;Cyanobacteriia;Chloroplast;
illumina_contig_921516:1-377	0.996433	110	94.5946	99	999	8356	1	377	reversed and complemented	Bacteria;Cyanobacteria;Cyanobacteriia;Chloroplast;
illumina_contig_1470918:1-339	0.995761	89	97.0501	99	10305	26166	498	339	reversed and complemented	Bacteria;Cyanobacteria;Cyanobacteriia;Chloroplast;
illumina_contig_1176609:75-393	0.985497	82	87.931	98	40158	43282	1224	319	reversed and complemented	Bacteria;Cyanobacteria;Cyanobacteriia;Chloroplast;
illumina_contig_1720297:1-305	0	70	100	100	27162	39348	893	305	none	Bacteria;Cyanobacteria;Cyanobacteriia;Chloroplast;
illumina_contig_2038511:1-263	0.994744	81	99.6198	99	5440	14983	281	263	reversed and complemented	Bacteria;Cyanobacteria;Cyanobacteriia;Chloroplast;
illumina_contig_1345432:90-360	0.994737	72	97.4359	99	40780	43282	1270	271	reversed and complemented	Bacteria;Cyanobacteria;Cyanobacteriia;Chloroplast;
illumina_contig_630388:1-315	0.990802	86	95.4693	99	999	6331	1	315	reversed and complemented	Bacteria;Cyanobacteria;Cyanobacteriia;Chloroplast;
illumina_contig_2049850:1-241	0.994164	47	99.5851	99	21991	29688	716	241	reversed and complemented	Bacteria;Cyanobacteria;Cyanobacteriia;Chloroplast;
illumina_contig_2035291:1-274	0.987609	56	98.1752	98	22539	32803	763	274	reversed and complemented	Bacteria;Cyanobacteria;Cyanobacteriia;Chloroplast;
illumina_contig_64495:1973-2205	0.994249	78	96.8468	99	40960	43282	1311	233	reversed and complemented	Bacteria;Cyanobacteria;Cyanobacteriia;Chloroplast;
illumina_contig_2077183:1-195	0	36	100	100	26833	34104	863	195	reversed and complemented	Bacteria;Cyanobacteria;Cyanobacteriia;Chloroplast;
illumina_contig_72929:1865-2063	0.992217	48	97.9275	99	999	5219	1	199	none	Bacteria;Cyanobacteria;Cyanobacteriia;Chloroplast;
illumina_contig_45177:1-189	0.975163	47	92.3497	97	999	3856	1	189	reversed and complemented	Bacteria;Cyanobacteria;Cyanobacteriia;Chloroplast;
illumina_contig_715630:1-114	0.985544	54	95.1456	98	42592	43282	1428	114	none	Bacteria;Cyanobacteria;Cyanobacteriia;Chloroplast;
illumina_contig_234929:1-89	0.983527	16	91.3793	98	999	1761	1	89	reversed and complemented	Bacteria;Cyanobacteria;Cyanobacteriia;Chloroplast;
illumina_contig_420044:1-77	0.980348	13	98.5714	98	999	1460	1	77	reversed and complemented	Bacteria;Cyanobacteria;Cyanobacteriia;Chloroplast;
illumina_contig_345092:1-66	0.978006	15	100	97	999	1144	1	66	reversed and complemented	Bacteria;Cyanobacteria;Cyanobacteriia;Chloroplast;

## Sheet: Mitochondria
sequence_identifier	sequence_score	bp_score	identity	quality	startpos	stoppos	ecolipos	bps	turn	lca_tax_slv
illumina_contig_1441919:1-344	0.975166	57	91.2791	97	5340	16288	258	344	none	Bacteria;Proteobacteria;Alphaproteobacteria;Rickettsiales;Mitochondria;
illumina_contig_2091922:1-181	0.867436	50	79.1209	86	37481	41462	1157	181	none	Bacteria;Proteobacteria;Alphaproteobacteria;Rickettsiales;Mitochondria;
